# Supplementary material for: Analyses of Long-Term Epidemic Trends and Evolution Characteristics of Haplotype Subtypes Reveal the Dynamic Selection on SARS-CoV-2
Source: Viruses. 2022 Feb 23;14(3):454. doi: 10.3390/v14030454 (PMC8954678; doi:10.3390/v14030454)
Supplement: Supplementary file 1 [file viruses-14-00454-s001.zip]

Archive with 2 entries (2 files):
- Supplemental Material_Figures.pdf
- Supplemental Material_Tables.xlsx
