# Supplementary material for: Analyses of Long-Term Epidemic Trends and Evolution Characteristics of Haplotype Subtypes Reveal the Dynamic Selection on SARS-CoV-2
Source: Viruses. 2022 Feb 23;14(3):454. doi: 10.3390/v14030454 (PMC8954678; doi:10.3390/v14030454)
Supplement: Supplementary file 1 [file viruses-14-00454-s001.zip › Supplemental Material_Tables.xlsx]

## Sheet: Table S1
Table S1. The specific sites for the four classification patterns and the detail specific site composition of different haplotype subtypes
9 sites
Position	241	3037	8782	14408	17747	17858	18060	23403	28144
Reference Base	C	C	C	C	C	A	C	A	T
Alteration Base	T	T	T	T	T	G	T	G	C
H1	T	T	C	T	C	A	C	G	T
H2	C	C	C	C	C	A	C	A	T
H3	C	C	T	C	T	G	T	A	C
H4	C	C	T	C	C	A	C	A	C
16 sites
Position	241	445	1059	3037	6286	14408	21255	22227	23403	25563	26801	28881	28882	28883	28932	29645
Reference Base	C	T	C	C	C	C	G	C	A	G	C	G	G	G	C	G
Alteration Base	T	C	T	T	T	T	C	T	G	T	G	A/T	A	C	T	T
H1-1	T	T	C	T	C	T	G	C	G	G	C	G	G	G	C	G
H1-2	T	C	C	T	T	T	C	T	G	G	G	G	G	G	T	T
H1-3-1	T	T	C	T	C	T	G	C	G	T	C	G	G	G	C	G
H1-3-2	T	T	T	T	C	T	G	C	G	T	C	G	G	G	C	G
H1-5	T	T	C	T	C	T	G	C	G	G	C	A	A	C	C	G
H1-6-1	T	T	C	T	C	T	G	C	G	G	C	T	G	G	C	G
H1-6-2	T	T	C	T	C	T	G	T	G	G	C	T	G	G	C	G
H2-1 (or H3 or H4)	C	T	C	C	C	C	G	C	A	G	C	G	G	G	C	G
30 sites
Position	241	913	3037	3267	5388	5986	6954	11291	11296	14408	14676	15279	16176	23063	23271	23403	23604	23709	24506	24914	27972	28048	28111	28280	28281	28282	28881	28882	28883	28977
Reference Base	C	C	C	C	C	C	T	G	T	C	C	C	T	A	C	A	C	C	T	G	C	G	A	G	A	T	G	G	G	C
Alteration Base	T	T	T	T	A	T	C	A	G	T	T	T	C	T	A	G	A	T	G	C	T	T	G	C	T	A	A/T	A	C	T
H1-1-1	T	C	T	C	C	C	T	G	T	T	C	C	T	A	C	G	C	C	T	G	C	G	A	G	A	T	G	G	G	C
H1-4-1	T	T	T	T	A	T	C	A	G	T	T	T	C	T	A	G	A	T	G	C	T	T	G	C	T	A	A	A	C	T
H1-5-1	T	C	T	C	C	C	T	G	T	T	C	C	T	A	C	G	C	C	T	G	C	G	A	G	A	T	A	A	C	C
H1-5-2	T	C	T	C	C	C	T	G	T	T	C	C	T	A	C	G	A	C	T	G	C	G	A	G	A	T	A	A	C	C
H1-5-3	T	C	T	C	C	C	T	A	G	T	C	C	T	T	C	G	C	C	T	G	C	G	A	G	A	T	A	A	C	C
H1-6-1	T	C	T	C	C	C	T	G	T	T	C	C	T	A	C	G	G	C	T	G	C	G	A	G	A	T	T	G	G	C
H1-7-1	T	C	T	C	C	C	T	A	G	T	C	C	T	A	C	G	C	C	T	G	C	G	A	G	A	T	G	G	G	C
33 sites
Position	210	241	3037	4181	6402	7124	8986	9053	10029	11201	11332	14408	15451	16466	19220	21618	21987	22917	22995	23403	23604	24410	25469	26767	27638	27752	27874	28253	28461	28881	28916	29402	29742
Reference Base	G	C	C	G	C	C	C	G	C	A	A	C	G	C	C	C	G	T	C	A	C	G	C	T	T	C	C	C	A	G	G	G	G
Alteration Base	T	T	T	T	T	T	T	T	T	G	G	T	A	T	T	G	A	G	A	G	A/G	A	T	C	C	T	T	A	G	A/T	T	T	T
H1-1-1	G	T	T	G	C	C	C	G	C	A	A	T	G	C	C	C	G	T	C	G	C	G	C	T	T	C	C	C	A	G	G	G	G
H1-4-1	G	T	T	G	C	C	C	G	C	A	A	T	G	C	C	C	G	T	C	G	A	G	C	T	T	C	C	C	A	A	G	G	G
H1-5-1	G	T	T	G	C	C	C	G	C	A	A	T	G	C	C	C	G	T	C	G	C	G	C	T	T	C	C	C	A	A	G	G	G
H1-6-1	T	T	T	T	T	T	T	T	T	G	G	T	A	T	T	G	A	G	A	G	G	A	T	C	C	T	T	A	G	T	T	T	T
H1-6-4	T	T	T	T	T	T	T	T	T	G	G	T	A	T	T	G	G	G	A	G	G	A	T	C	C	T	T	A	G	T	T	T	T
H1-6-5	T	T	T	T	T	T	T	T	T	G	G	T	A	T	T	G	A	G	A	G	G	A	T	C	C	T	T	A	G	T	T	T	G
H1-6-6	T	T	T	G	C	C	C	G	C	A	A	T	A	T	C	G	G	G	A	G	G	A	T	C	C	T	C	A	G	T	G	T	T
H1-6-7	T	T	T	G	C	C	C	G	C	A	A	T	A	T	C	G	A	G	A	G	G	A	T	C	C	T	C	A	G	T	G	T	T

## Sheet: Table S2
Table S2. The estimated substitution rates of different continents and major countries or regions
Region	R_value*	P_value	Estimated_Substitution_Rate (bases/day)	m	Function**
World	0.84	< 10-3	0.0668	-0.73	y = 0.0668x - 0.7300
North America	0.9	< 10-3	0.0728	-3.5831	y = 0.0728x - 3.5831
Europe	0.79	< 10-3	0.0633	1.1028	y = 0.0633x + 1.1028
Asia	0.91	< 10-3	0.0658	-1.7909	y = 0.0658x - 1.7909
Oceania	0.97	< 10-3	0.0628	0.6604	y = 0.0628x + 0.6604
South America	0.91	< 10-3	0.0685	0.4169	y = 0.0685x + 0.4169
Africa	0.91	< 10-3	0.0702	-3.13	y = 0.0702x - 3.1300
United Kingdom	0.92	< 10-3	0.0698	-0.6804	y = 0.0698x - 0.6804
USA	0.9	< 10-3	0.0737	-3.9895	y = 0.0737x - 3.9895
Denmark	0.9	< 10-3	0.0789	-6.3328	y = 0.0789x - 6.3328
Japan	0.93	< 10-3	0.0679	-3.3508	y = 0.0679x - 3.3508
Germany	0.78	< 10-3	0.0692	-1.4333	y = 0.0692x - 1.4333
Canada	0.9	< 10-3	0.0683	-1.2907	y = 0.0683x - 1.2907
Turkey	0.2	< 10-3	0.0408	0.5961	y = 0.0408x + 0.5961
Sweden	0.77	< 10-3	0.0669	0.3175	y = 0.0669x + 0.3175
Netherlands	0.85	< 10-3	0.0692	-0.2206	y = 0.0692x - 0.2206
Switzerland	0.88	< 10-3	0.0712	-2.6168	y = 0.0712x - 2.6168
France	0.9	< 10-3	0.0656	1.1596	y = 0.0656x + 1.1596
Spain	0.89	< 10-3	0.0696	-2.3084	y = 0.0696x - 2.3084
Belgium	0.9	< 10-3	0.0673	-0.0897	y = 0.0673x - 0.0897
Brazil	0.9	< 10-3	0.0684	1.1827	y = 0.0684x + 1.1827
Ireland	0.87	< 10-3	0.0596	4.5963	y = 0.0596x + 4.5963
Italy	0.87	< 10-3	0.0658	0.2109	y = 0.0658x + 0.2109
Norway	0.89	< 10-3	0.0798	-6.4964	y = 0.0798x - 6.4964
India	0.89	< 10-3	0.0636	-0.6153	y = 0.0636x - 0.6153
Mexico	0.86	< 10-3	0.0781	-7.9181	y = 0.0781x - 7.9181
Australia	0.97	< 10-3	0.0623	0.7989	y = 0.0623x + 0.7989
Poland	0.74	< 10-3	0.0645	1.7004	y = 0.0645x + 1.7004
Finland	0.89	< 10-3	0.0666	-0.4256	y = 0.0666x - 0.4256
China	0.95	< 10-3	0.0609	0.5376	y = 0.0609x + 0.5376
* Pearson correlation coefficient between x and y. ** x denotes the number of days between the collected date of a sequence and December 30, 2019 when the reference sequence was collected; y denotes the number of substitutions of the coding region of the sequence. The fit function was estimated using linear regression model. The slope of the fit function is the estimated substitution rate.

## Sheet: Table S3
Table S3. The estimated Ka/Ks of different continents and major countries or regions in different months
Region		2020-03*	2020-04	2020-05	2020-06	2020-07	2020-08	2020-09	2020-10	2020-11	2020-12	2021-01	2021-02	2021-03	2021-04	2021-05	2021-06	2021-07	2021-08
World	Ka/Ks	1.22132	1.19414	1.14495	1.02373	0.908523	0.854448	0.710125	0.642798	0.696788	0.775406	0.890287	0.948602	0.978887	0.999825	1.12033	1.61976	1.90824	2.00728
	S.D.	0.780538	0.782814	0.832437	0.796236	0.796942	0.650062	0.565364	0.525892	0.58027	0.554024	0.540235	0.458788	0.367821	0.368949	0.538109	0.778054	0.627735	0.730869
	Count	27227	24251	13139	15086	19498	22037	24732	38920	52182	67856	116865	132116	200252	235071	179535	124011	220704	334808
North America	Ka/Ks	1.46598	1.44737	1.30358	1.22776	1.22352	1.12189	1.12283	1.14347	1.17906	1.18411	1.20536	1.15308	1.11576	1.05034	1.0468	1.33777	1.75503	1.76113
	S.D.	0.88433	0.921103	0.930341	1.05892	1.15687	1.01133	0.995723	0.944513	0.933678	0.882138	0.852544	0.716083	0.567591	0.418972	0.408158	0.582246	0.49965	0.453889
	Count	10120	8205	5011	5941	6465	5361	4668	6509	11737	14808	28516	30125	48447	94295	54039	30165	70820	105787
Europe	Ka/Ks	1.10397	1.13594	1.09133	0.923632	0.829238	0.72024	0.578321	0.516955	0.530281	0.648367	0.796582	0.894353	0.936387	0.944073	1.16385	1.81708	2.05422	2.15587
	S.D.	0.675297	0.708536	0.756894	0.515213	0.46102	0.441872	0.306776	0.278089	0.290476	0.338941	0.334291	0.319488	0.243046	0.25449	0.594187	0.809198	0.639933	0.834433
	Count	12294	10623	4386	5709	3311	8692	16832	29495	35479	45065	76233	94977	141749	115570	100737	76715	127547	197262
Asia	Ka/Ks	0.951252	0.830756	0.88857	0.834665	1.02638	1.00594	0.853625	0.780285	0.720914	0.709472	0.717912	0.764407	0.873636	1.05602	1.0923	1.24954	1.61572	1.99007
	S.D.	0.637445	0.456734	0.579961	0.458236	0.395974	0.325563	0.328985	0.303112	0.274181	0.289784	0.269178	0.350998	0.466292	0.581303	0.563285	0.689282	0.695227	0.483895
	Count	2502	3921	2750	2229	3698	4533	2094	2123	4219	6750	9943	5326	7276	20007	19238	11711	16395	24175
Oceania	Ka/Ks	1.07103	1.11153	0.933101	0.55348	0.418242	0.430383	0.437976	0.650778	0.758782	1.0037	1.0059	1.03138	1.02936	1.21076	1.2937	1.73267	2.22703	2.26778
	S.D.	0.707009	0.720189	0.615024	0.427566	0.112952	0.111885	0.195437	0.376821	0.49407	0.420898	0.462184	0.472727	0.344564	0.52061	0.624745	0.702267	0.362077	0.286227
	Count	1451	420	56	428	4697	2482	470	149	103	236	144	100	160	232	86	138	819	1209
South America	Ka/Ks	1.06694	1.24404	1.43687	1.06172	1.09525	1.07694	0.962373	0.895849	0.870929	0.827569	0.882199	0.954001	1.03798	1.10291	1.10249	1.09367	1.20694	1.47622
	S.D.	0.604178	0.654324	1.09155	0.763214	0.834154	0.881307	0.69062	0.668221	0.492005	0.383949	0.384134	0.400874	0.310076	0.267302	0.274307	0.268051	0.391565	0.471609
	Count	708	870	734	512	467	539	378	412	410	583	1147	1210	2455	4659	5057	4694	4539	5916
Africa	Ka/Ks	1.02239	0.989413	0.862498	0.883254	0.915388	0.804767	0.793093	0.882205	0.98516	0.856685	0.737637	0.83917	1.01598	1.08616	1.66169	1.88928	1.82225	1.94122
	S.D.	0.606019	0.561032	0.423883	0.473274	0.48905	0.446352	0.519608	0.654117	0.819098	0.673384	0.375861	0.429733	0.364658	0.512606	0.873663	0.727616	0.622454	0.471302
	Count	152	212	202	267	860	430	290	232	234	414	882	378	165	308	378	588	584	459
USA	Ka/Ks	1.50559	1.52918	1.35117	1.23818	1.25567	1.22105	1.23807	1.24365	1.25817	1.23245	1.2443	1.18369	1.13551	1.06642	1.05412	1.38299	1.76972	1.76723
	S.D.	0.899393	0.978649	0.968082	1.0712	1.19419	1.12992	1.1249	1.00915	0.951512	0.874751	0.86979	0.734072	0.577082	0.423456	0.388054	0.575966	0.497226	0.45813
	Count	8220	5798	3999	5641	5907	4072	3434	5095	9062	12531	26260	27338	45248	79616	40694	22957	64135	89651
Canada	Ka/Ks	1.30948	1.2824	1.17152	1.18651	0.894278	0.814917	0.803181	0.784478	0.917902	0.934738	0.737725	0.883959	0.875015	0.977346	1.0376	1.20704	1.64561	1.74801
	S.D.	0.797848	0.726703	0.732873	0.880712	0.482994	0.286188	0.298932	0.523497	0.826014	0.917754	0.396834	0.395035	0.295595	0.386063	0.472782	0.622783	0.501201	0.425062
	Count	1778	2238	848	190	396	1157	1197	1362	2533	2036	1820	1563	1852	12965	11368	4776	3796	13091
United Kingdom	Ka/Ks	1.13209	1.17684	1.11496	0.926443	0.871533	0.725	0.562139	0.478309	0.499336	0.746017	0.933888	0.98414	0.966162	0.984119	1.74105	2.22095	2.19619	2.07632
	S.D.	0.645777	0.712057	0.778428	0.517763	0.480695	0.392569	0.290706	0.250316	0.272278	0.357576	0.269974	0.203039	0.194407	0.31602	0.792381	0.559551	0.510664	0.512599
	Count	2785	6057	2612	4217	1741	4851	11193	20146	21638	22530	40872	41811	56766	25619	27055	43039	63288	83844
Denmark	Ka/Ks	1.58524	1.24643	1.14834	1.11729	0.841436	0.719072	0.57545	0.594061	0.580397	0.512038	0.543333	0.77576	0.919405	0.941	0.95118	1.09126	1.74817	1.79023
	S.D.	0.827024	0.788924	0.85204	0.589334	0.626805	0.648636	0.290055	0.301162	0.316133	0.269787	0.291121	0.273333	0.181384	0.182766	0.163731	0.416156	0.543789	0.462159
	Count	844	367	249	232	231	1528	2058	2652	6982	11813	11219	6890	14317	12003	18269	2941	10857	13971
Germany	Ka/Ks	1.22596	1.2885	1.06936	0.83319	0.844518	0.748804	0.722031	0.644904	0.588288	0.5624	0.626212	0.776629	0.8732	0.892744	0.890831	1.11284	1.80255	1.81165
	S.D.	0.750862	0.836263	0.653529	0.315417	0.401959	0.338897	0.336494	0.363886	0.31522	0.285706	0.362388	0.366505	0.257506	0.207408	0.240943	0.555461	0.534744	0.47741
	Count	935	255	81	314	65	254	219	318	388	641	2887	9225	18750	23707	14800	4331	3486	11307
Turkey	Ka/Ks	0.826116	0.737665	0.797894	0.847164	0.641698	0.849488	0.695309	0.248126	0.542319	0.976568	0.997656	1.21992	1.21298	1.65566	1.87837	2.45546	2.58917	2.76415
	S.D.	0.467371	0.39048	0.467326	0.451298	0.299237	0.315048	0.362947		0.248483	0.569864	0.444713	0.850543	0.720929	0.852815	0.825618	1.81887	1.31072	1.30392
	Count	50	63	88	31	2	10	18	1	17	16	290	1372	1160	155	564	1983	6449	44327
Sweden	Ka/Ks	1.38253	1.67792	1.32219	1.07709	0.960425	1.01161	0.908812	0.599986	0.550698	0.625846	0.647511	0.830675	0.940089	0.968268	0.940838	1.19571	1.89421	1.86602
	S.D.	0.687809	0.953359	0.975822	0.78285	0.479921	0.466219	0.542578	0.399052	0.219338	0.307849	0.325662	0.385231	0.307177	0.264409	0.250792	0.531598	0.570207	0.526852
	Count	362	156	137	93	66	84	95	95	126	519	2364	8970	9499	8244	6718	3705	3930	6286
Netherlands	Ka/Ks	0.922972	0.97189	0.909654	0.858233	0.827454	0.797345	0.538355	0.527925	0.49516	0.54236	0.641475	0.78069	0.89992	0.891203	0.884808	1.16965	1.87873	1.9011
	S.D.	0.587252	0.699984	0.394813	0.442823	0.342018	0.345249	0.241457	0.225031	0.200621	0.238386	0.350679	0.347752	0.249659	0.215898	0.250835	0.62446	0.524887	0.470642
	Count	655	503	212	132	76	185	233	504	645	1606	2825	3872	7842	7060	5987	3557	6627	4987
Switzerland	Ka/Ks	0.862012	0.872037	0.770379	0.747214	0.706705	0.610633	0.640732	0.583802	0.5623	0.556984	0.604508	0.811451	0.925327	0.933823	0.935027	1.10031	1.92732	1.8391
	S.D.	0.557593	0.575853	0.363239	0.350247	0.299718	0.248986	0.296968	0.282367	0.245669	0.284363	0.290605	0.3124	0.203579	0.210214	0.281118	0.499734	0.589566	0.474094
	Count	671	103	36	58	221	255	295	1128	2074	2558	4196	2619	3269	4393	3057	811	2569	5400
France	Ka/Ks	1.08947	1.02112	1.10554	0.823123	0.895917	0.701126	0.628381	0.603348	0.5645	0.589322	0.770346	0.84077	0.916213	0.930162	0.945574	1.31726	1.81866	1.85443
	S.D.	0.672083	0.601328	0.823167	0.24191	0.53248	0.330177	0.382966	0.281104	0.228226	0.220966	0.284273	0.306107	0.269857	0.250161	0.322593	0.659558	0.560369	0.520305
	Count	909	511	78	55	79	223	281	281	242	353	1655	1814	5347	3899	2509	2282	7307	3614
Spain	Ka/Ks	0.725552	0.683326	0.771839	0.792716	0.612734	0.530417	0.545104	0.439702	0.422105	0.494535	0.636531	0.750016	0.926351	0.964418	0.980018	1.14379	1.64229	1.89435
	S.D.	0.422123	0.328213	0.476025	0.269585	0.369421	0.463253	0.450341	0.229894	0.2114	0.27795	0.32569	0.324233	0.253103	0.239028	0.331379	0.541322	0.636587	0.525312
	Count	993	338	86	61	65	210	388	317	174	971	1942	2335	2524	3349	3367	2778	3326	1910
Belgium	Ka/Ks	0.90965	0.901646	0.800725	0.759795	0.815631	0.994121	0.82075	0.724168	0.733656	0.817796	0.782212	0.850428	0.955041	0.971817	0.955214	1.14524	1.86961	1.94505
	S.D.	0.618508	0.608177	0.530375	0.295634	0.313921	0.353909	0.416303	0.388768	0.381543	0.316581	0.336642	0.398628	0.326512	0.296047	0.299909	0.515775	0.576372	0.521534
	Count	541	376	128	71	144	165	216	388	228	386	1734	2083	3358	4096	3981	1595	2370	2899
Ireland	Ka/Ks	1.10013	1.072	1.01383	1.21757	0.762847	0.4836	0.428869	0.381916	0.408727	0.720122	0.864923	1.04142	1.00159	0.933215	0.934861	1.54717	2.16707	2.16197
	S.D.	0.491341	0.500272	0.43779	0.129316	0.649823	0.122045	0.204622	0.165798	0.145842	0.397138	0.366147	0.272357	0.209449	0.22862	0.303849	0.744398	0.559996	0.533879
	Count	102	285	68	2	35	66	120	145	82	122	593	2038	2106	1805	2306	1623	3940	4590
Italy	Ka/Ks	0.989976	0.91002	1.0302	0.777791	0.787262	0.723185	0.542027	0.543576	0.58583	0.555258	0.69872	0.807549	0.911197	0.971517	1.03365	1.24662	1.80164	1.883
	S.D.	0.47939	0.488291	0.450624	0.421647	0.603644	0.298867	0.289859	0.275078	0.5718	0.321895	0.371611	0.308121	0.24573	0.268248	0.393038	0.613669	0.597697	0.504926
	Count	409	225	39	58	35	128	129	148	181	629	415	1449	1565	2221	1789	1437	3908	2590
Norway	Ka/Ks	1.36931	1.40427	0.917462	0.888967	0.583292	0.575744	0.721692	0.642234	0.618618	0.731469	0.746448	0.882187	1.06807	1.07311	1.11836	1.22737	1.62926	1.81631
	S.D.	0.83468	1.06552	0.801842	0.486131	0.251776	0.285307	0.311214	0.366455	0.282199	0.283419	0.375462	0.403582	0.236325	0.202319	0.232713	0.389547	0.513399	0.490973
	Count	32	6	2	23	70	138	157	260	228	403	958	753	1696	3199	2791	1766	1683	2844
Poland	Ka/Ks	1.07013	1.14798	0.760244	0.864509	0	0.450825	0.647008	0.421965	0.634214	0.635826	0.644641	0.840527	0.900807	0.908643	0.885718	0.919337	1.58535	1.92155
	S.D.	0.557985	0.689674	0.387956	0.53297	0	0.118709	0.418544	0	0.109923	0.414648	0.280955	0.296169	0.202541	0.183739	0.216311	0.392577	0.61141	0.491138
	Count	40	71	66	25	0	3	12	1	2	102	418	1217	2893	3069	1876	401	89	426
Finland	Ka/Ks	1.31852	1.83507	1.88949	2.8738	0	0.802933	0.791277	0.930049	0.658804	0.685949	0.848276	0.904766	0.972614	1.00608	1.18235	1.88478	2.04984	1.94242
	S.D.	0.727509	0.860665	1.01658	1.78412	0	0.561243	0.420323	0.547102	0.22324	0.241351	0.328593	0.206422	0.328383	0.345036	0.539452	0.688302	0.493095	0.437305
	Count	184	266	144	7	0	25	161	369	140	165	640	1336	156	1092	1072	893	2445	1572
Japan	Ka/Ks	0.751193	0.73577	0.793383	1.1141	1.07984	1.04741	0.929046	0.846274	0.747107	0.72321	0.710552	0.704247	0.800305	0.917834	0.958045	1.04458	1.61477	2.05362
	S.D.	0.436963	0.24419	0.387281	0.303442	0.269304	0.266332	0.264931	0.269208	0.242539	0.228587	0.234927	0.234536	0.239481	0.222733	0.239168	0.412619	0.673005	0.440749
	Count	668	2593	371	353	2392	3618	1227	1291	3173	4712	6977	2450	4633	14555	14664	7550	12070	20588
India	Ka/Ks	1.23635	1.13904	0.841628	0.695754	0.827859	0.793821	0.784113	0.712656	0.779845	0.759885	0.800254	1.06239	1.54706	2.001	2.22858	2.09572	2.12452	1.83546
	S.D.	0.715133	0.753986	0.580903	0.39281	0.449065	0.403956	0.39051	0.29652	0.424753	0.374754	0.459818	0.674363	0.906236	1.00149	0.946283	0.895561	0.845842	0.786964
	Count	118	341	787	779	449	436	514	309	281	539	369	631	891	2728	1959	1167	695	354
China	Ka/Ks	0.817929	0.9548	0.770971	0.855389	1.26976	1.25606	0.833056	0.499638	0.494009	0.521618	0.680544	0.397285	0.266915	1.19195	1.20317	1.97277	1.55557	2.0177
	S.D.	0.570028	0.545298	0.629013	0.309638	0.320412	0.354979	0.360625	0.163573	0.223283	0.215004	0.543583	0.0311523	0.170944	0.714614	0.624048	0.898809	0.636334	0.529784
	Count	599	22	2	10	265	99	45	50	155	188	36	2	4	81	41	116	75	36
Australia	Ka/Ks	1.06967	1.08682	0.88078	0.549991	0.418167	0.428798	0.424736	0.67026	0.813571	1.00266	1.00517	1.08608	1.04767	1.33032	1.31609	1.74458	2.23158	2.24553
	S.D.	0.711338	0.739711	0.568765	0.423088	0.112918	0.110431	0.174511	0.387939	0.531622	0.369958	0.466764	0.537456	0.359193	0.600851	0.633558	0.692659	0.359009	0.336494
	Count	1249	313	53	425	4695	2432	452	112	75	207	117	59	126	144	80	127	808	663
Mexico	Ka/Ks	0.815203	0.78834	0.715009	0.728182	0.834173	0.733878	0.661203	0.62964	0.836701	0.799636	0.775509	0.796656	0.764931	0.814021	0.944993	1.18991	1.63334	1.65221
	S.D.	0.6377	0.609952	0.443838	0.393024	0.690586	0.421073	0.257085	0.322586	0.70805	0.300963	0.320481	0.387214	0.260282	0.295341	0.412769	0.486406	0.460992	0.405614
	Count	29	128	100	78	100	105	11	21	90	148	287	1091	1163	1444	1626	2145	2382	2086
Brazil	Ka/Ks	1.2337	1.28004	1.25196	1.04559	1.03509	0.919534	0.873272	0.872177	0.876265	0.967199	0.939713	1.01524	1.12234	1.12808	1.10944	1.08811	1.16635	1.41483
	S.D.	0.451815	0.501767	0.657485	0.594092	0.539453	0.40108	0.4215	0.404814	0.452238	0.356437	0.327941	0.326758	0.239801	0.219659	0.250246	0.228322	0.303962	0.381385
	Count	223	474	205	257	223	149	138	154	288	226	622	691	1619	3392	3977	3428	2996	3607
* From December 2019 to March 2020.

## Sheet: Table S4
Table S4. Proportion, Ka/Ks, first detection date, and last detection date of different haplotype subtypes
Group of Sites	Haplotype Subtype	Count	Proportion (all)	Ka/Ks	S.D.	First Detection Date	Last Detection Date
9 sites	H1	1810724	0.979675	1.30955	0.757302	2020-01-25	2021-08-31
	H2	5563	0.00300981	1.06504	0.760993	2019-12-24	2021-08-07
	H3	2053	0.00111076	0.747646	0.325411	2020-02-21	2021-04-27
	H4	4076	0.00220528	0.688634	0.405896	2019-12-30	2021-08-22
16 sites	H1-1	81603	0.0441505	0.888112	0.626966	2020-01-25	2021-08-31
	H1-2	93245	0.0504493	0.36966	0.0972425	2020-02-15	2021-08-28
	H1-3-1	47429	0.025661	0.72918	0.325666	2020-02-03	2021-08-31
	H1-3-2	131664	0.0712356	1.4925	0.933426	2020-02-02	2021-08-27
	H1-5	829907	0.449013	0.931027	0.23647	2020-02-16	2021-08-31
	H1-6-1	533184	0.288474	2.10422	0.660394	2020-03-12	2021-08-31
	H1-6-2	65708	0.0355507	1.69414	0.439018	2021-03-01	2021-08-31
	H2-1 (or H3 or H4)	11681	0.0063199	0.877129	0.620455	2019-12-24	2021-08-22
30 sites	H1-1-1	304150	0.164558	0.85621	0.766003	2020-01-25	2021-08-28
	H1-4-1	636234	0.344228	0.947351	0.179727	2020-04-06	2021-08-31
	H1-5-1	125331	0.0678092	0.796122	0.372517	2020-02-16	2021-08-31
	H1-5-2	14400	0.00779099	0.713706	0.227011	2020-04-23	2021-08-14
	H1-5-3	39007	0.0211044	1.1442	0.204775	2020-12-04	2021-08-31
	H1-6-1	597999	0.323542	2.05496	0.644327	2020-12-01	2021-08-31
	H1-7-1	26088	0.0141147	1.61766	0.720923	2020-06-29	2021-08-27
33 sites	H1-1-1	290005	0.156904	0.899279	0.799858	2020-01-25	2021-08-27
	H1-4-1	635909	0.344053	0.945887	0.18181	2020-04-06	2021-08-31
	H1-5-1	157925	0.0854438	0.879214	0.369473	2020-02-16	2021-08-31
	H1-6-1	345489	0.186924	2.09543	0.498859	2021-01-12	2021-08-31
	H1-6-4	78409	0.0424225	1.90603	0.48756	2021-04-01	2021-08-31
	H1-6-5	15964	0.00863717	1.81142	0.495734	2021-04-20	2021-08-31
	H1-6-6	19846	0.0107375	1.62544	0.399125	2021-03-04	2021-08-31
	H1-6-7	53651	0.0290274	1.66012	0.378111	2021-01-07	2021-08-31

## Sheet: Table S5
Table S5. Proportion changes of different haplotype subtypes defined by the four groups of specific mutation sites in different months
Group of Sites	Haplotype Subtype	2019-12	2020-01	2020-02	2020-03	2020-04	2020-05	2020-06	2020-07	2020-08	2020-09	2020-10	2020-11	2020-12	2021-01	2021-02	2021-03	2021-04	2021-05	2021-06	2021-07	2021-08
9 sites	H1	0	0.00222222	0.160697	0.733417	0.870728	0.90885	0.953847	0.966793	0.976506	0.985611	0.990395	0.98948	0.979091	0.984293	0.985707	0.988566	0.990212	0.987619	0.988654	0.980663	0.982713
	H2	0.954545	0.591111	0.607938	0.137925	0.0742845	0.0295499	0.0110581	0.00461207	0.00108853	0.000202094	0.000179764	0.000172457	0.000162084	0.00031654	0.000181599	0.000189738	2.97776e-05	5.5697e-05	5.64457e-05	4.98376e-05	1.79206e-05
	H3	0	0	0.0474347	0.0532064	0.0154538	0.00795575	0.00437028	5.12453e-05	4.53556e-05	0	5.13611e-05	0	0	0	0	0	1.70158e-05	0	0	0	0
	H4	0.0454545	0.324444	0.13456	0.0526916	0.0204007	0.0253069	0.00595948	0.00353592	0.00240385	0.00157633	0.000385208	0.00082396	0.00287331	0.00273764	0.00237593	0.00105854	0.000506219	0.000150382	0.000104828	9.06138e-06	3.8828e-05
	other	0	0.0822222	0.0493708	0.0227607	0.0191333	0.0283376	0.0247649	0.0250077	0.0199565	0.0126106	0.00898819	0.00952344	0.0178735	0.012653	0.0117359	0.0101859	0.00923531	0.0121754	0.0111843	0.0192781	0.0172307
16 sites	H1-1	0	0.00222222	0.0726041	0.21687	0.209608	0.18374	0.142167	0.102439	0.119013	0.134999	0.125963	0.121984	0.12118	0.0916254	0.0702109	0.0251004	0.0115707	0.0100477	0.0156274	0.0078245	0.0157313
	H1-2	0	0	0.00193611	0.000257391	8.17661e-05	7.57691e-05	0.00072838	0.00307472	0.0667634	0.276383	0.428891	0.38021	0.270415	0.142665	0.0666092	0.0174359	0.0032883	0.000969127	0.000193528	4.07762e-05	1.79206e-05
	H1-3-1	0	0	0.0242014	0.0610384	0.0965658	0.083346	0.055092	0.0259301	0.0762427	0.108848	0.106857	0.108226	0.082324	0.0591672	0.035427	0.013022	0.0107455	0.00848822	0.00997476	0.00559087	0.00133509
	H1-3-2	0	0	0.0135528	0.274011	0.224693	0.250417	0.230036	0.18684	0.12627	0.079827	0.0739086	0.120988	0.13677	0.163565	0.141814	0.102753	0.0769113	0.033964	0.0146436	0.00253265	0.000152325
	H1-5	0	0	0.0503388	0.178078	0.333361	0.382406	0.516289	0.635083	0.573249	0.366921	0.238213	0.240558	0.346197	0.500749	0.642749	0.807905	0.852414	0.797319	0.410796	0.0854261	0.0178131
	H1-6-1	0	0	0	0.000772172	0.000286182	0.000227307	6.62164e-05	0.000666188	0.000272134	4.04187e-05	0.000205444	0.000479047	0.000294698	0.000359315	0.0013847	0.00262138	0.0160118	0.105056	0.462089	0.763729	0.847735
	H1-6-2	0	0	0	0	0	0	0	0	0	0	0	0	0	0	0	0.0001448	0.00404975	0.0173775	0.0643965	0.104251	0.091428
	H2-1 (or H3 or H4)	1	0.977778	0.818974	0.246323	0.111079	0.0633429	0.0218514	0.00819924	0.00362845	0.00185926	0.000590652	0.00082396	0.00259335	0.00275475	0.00233809	0.00112345	0.000489203	0.00018937	0.00015321	4.98376e-05	2.68809e-05
	other	0	0.02	0.018393	0.0226504	0.0243254	0.0364449	0.0337704	0.0377678	0.034561	0.0311224	0.0253724	0.0267308	0.0402263	0.039114	0.0394676	0.0298937	0.0245197	0.0265897	0.0221267	0.030555	0.0257609
30 sites	H1-1-1	0	0.00222222	0.112294	0.552618	0.530785	0.51432	0.420871	0.31357	0.377631	0.587931	0.727504	0.719873	0.605502	0.447176	0.284975	0.106753	0.0399148	0.0103763	0.00467693	0.00115533	0.0104627
	H1-4-1	0	0	0	0	8.17661e-05	7.57691e-05	0	0	0	0.000121256	0.00146379	0.0306398	0.183597	0.364183	0.542029	0.733323	0.757215	0.704372	0.32674	0.0590077	0.00904991
	H1-5-1	0	0	0.0503388	0.178298	0.335037	0.385664	0.512647	0.63457	0.572932	0.371206	0.236004	0.205204	0.153081	0.112859	0.0559629	0.0303182	0.021793	0.0103819	0.00378993	0.000851769	0.00182492
	H1-5-2	0	0	0	0	8.17661e-05	0	0.000132433	0.000204981	0.0004082	0.00226345	0.00151515	0.00258685	0.00521616	0.010788	0.0215574	0.0191935	0.015965	0.00882797	0.00353995	0.00019935	1.19471e-05
	H1-5-3	0	0	0	0	0	0	0	0	0	0	0	0	0.000707276	0.00191635	0.00422975	0.0120833	0.0457597	0.0622859	0.062179	0.0210722	0.00434276
	H1-6-1	0	0	0	0	0	0	0	0	0	0	0	0	8.84095e-05	5.98859e-05	0.00118796	0.00234676	0.0191513	0.121676	0.525703	0.875012	0.933924
	H1-7-1	0	0	0	0	0	0	6.62164e-05	0	0	4.04187e-05	7.70416e-05	0.000114971	0.00100197	0.00341349	0.0126363	0.0315864	0.0430967	0.0255872	0.0155951	0.00387827	0.00029569
	other	1	0.997778	0.837367	0.269084	0.134015	0.0999394	0.0662826	0.0516552	0.0490294	0.0384382	0.0334361	0.0415812	0.050806	0.0596036	0.0774219	0.0643961	0.0571049	0.0564934	0.0577762	0.0388235	0.0400884
33 sites	H1-1-1	0	0.00222222	0.110358	0.551331	0.526165	0.51129	0.417627	0.314748	0.370192	0.5811	0.708526	0.699714	0.567751	0.393767	0.24267	0.0944047	0.0527999	0.0225573	0.010765	0.00299479	0.00654102
	H1-4-1	0	0	0	0	0.000163532	7.57691e-05	0.000132433	0.000204981	0.000453556	0.00238471	0.00282486	0.0316937	0.184629	0.369462	0.548392	0.727965	0.752089	0.6982	0.331102	0.0607429	0.0103253
	H1-5-1	0	0	0.0503388	0.178776	0.332993	0.38127	0.513839	0.630624	0.549891	0.357423	0.229456	0.196447	0.143916	0.106041	0.053587	0.0395055	0.0644472	0.0698329	0.0628644	0.0214709	0.00667543
	H1-6-1	0	0	0	0	0	0	0	0	0	0	0	0	0	8.55512e-06	0	2.49655e-05	0.0029097	0.0802593	0.348601	0.491299	0.533795
	H1-6-4	0	0	0	0	0	0	0	0	0	0	0	0	0	0	0	0	0.000676377	0.00331954	0.0417456	0.133968	0.128156
	H1-6-5	0	0	0	0	0	0	0	0	0	0	0	0	0	0	0	0	1.27618e-05	0.000239497	0.00424149	0.0260832	0.0287775
	H1-6-6	0	0	0	0	0	0	0	0	0	0	0	0	0	0	0	3.99449e-05	0.00285865	0.00496817	0.0160467	0.0369206	0.0242974
	H1-6-7	0	0	0	0	0	0	0	0	0	0	0	0	0	8.55512e-06	0	0.000114842	0.00477292	0.020101	0.07042	0.0864863	0.0629432
	other	1	0.997778	0.839303	0.269893	0.140679	0.107365	0.0684015	0.0544225	0.079463	0.0590922	0.0591936	0.0721444	0.103704	0.130714	0.155351	0.137945	0.119434	0.100522	0.114214	0.140035	0.198489

## Sheet: Table S6
Table S6. The estimated substitution rate of different haplotype subtypes
Sites Group	Haplotype Subtype	R_value*	P_value	Estimated_Substitution_Rate (bases/day)	m	Function**
9sites	H1	0.84	<10-3	0.0671	-0.83	y = 0.0671x - 0.8300
	H2	0.29	<10-3	0.0145	4.744	y = 0.0145x + 4.7440
	H3	0.39	<10-3	0.0208	5.0023	y = 0.0208x + 5.0023
	H4	0.92	<10-3	0.0518	3.6055	y = 0.0518x + 3.6055
16sites	H1-1	0.58	<10-3	0.0337	4.7733	y = 0.0337x + 4.7733
	H1-2	0.57	<10-3	0.0287	7.1235	y = 0.0287x + 7.1235
	H1-3-1	0.76	<10-3	0.0438	5.4943	y = 0.0438x + 5.4943
	H1-3-2	0.87	<10-3	0.0459	3.1829	y = 0.0459x + 3.1829
	H1-5	0.83	<10-3	0.0648	1.7341	y = 0.0648x + 1.7341
	H1-6-1	0.14	<10-3	0.0258	23.244	y = 0.0258x + 23.244
	H1-6-2	0.5	<10-3	0.0547	5.9521	y = 0.0547x + 5.9521
	H2-1	0.83	<10-3	0.0456	2.8287	y = 0.0456x + 2.8287
30sites	H1-1-1	0.71	<10-3	0.0385	4.5482	y = 0.0385x + 4.5482
	H1-4-1	0.4	<10-3	0.0253	20.9072	y = 0.0253x + 20.9072
	H1-5-1	0.82	<10-3	0.038	5.0931	y = 0.0380x + 5.0931
	H1-5-2	0.54	<10-3	0.0414	5.7684	y = 0.0414x + 5.7684
	H1-5-3	0.42	<10-3	0.0285	22.2946	y = 0.0285x + 22.2946
	H1-6-1	0.19	<10-3	0.0302	20.7705	y = 0.0302x + 20.7705
	H1-7-1	0.38	<10-3	0.0599	-2.8738	y = 0.0599x - 2.8738
33sites	H1-1-1	0.74	<10-3	0.0384	4.364	y = 0.0384x + 4.3640
	H1-4-1	0.41	<10-3	0.0266	20.2201	y = 0.0266x + 20.2201
	H1-5-1	0.87	<10-3	0.0632	-0.393	y = 0.0632x - 0.3930
	H1-6-1	0.45	<10-3	0.0401	16.3364	y = 0.0401x + 16.3364
	H1-6-4	0.33	<10-3	0.0411	15.3123	y = 0.0411x + 15.3123
	H1-6-5	0.11	<10-3	0.1188	-21.1153	y = 0.1188x - 21.1153
	H1-6-6	0.31	<10-3	0.0286	20.5437	y = 0.0286x + 20.5437
	H1-6-7	0.39	<10-3	0.0338	18.5059	y = 0.0338x + 18.5059
* Pearson correlation coefficient between x and y. ** x denotes the number of days between the collected date of a sequence that belongs to the haplotype subtype and December 30, 2019 when the reference sequence was collected; y denotes the number of substitution of the sequence. The fit function was estimated using linear regression model. The slope of the fit function is the estimated substitut…

## Sheet: Table S7
Table S7. The estimated Ka/Ks of H1 haplotype subtype of different continents and countries or regions
Region		2020-03*	2020-04	2020-05	2020-06	2020-07	2020-08	2020-09	2020-10	2020-11	2020-12	2021-01	2021-02	2021-03	2021-04	2021-05	2021-06	2021-07	2021-08
World	Ka/Ks	1.34107	1.2206	1.1536	1.03233	0.913041	0.859163	0.710034	0.642249	0.695899	0.778464	0.892324	0.949689	0.978616	0.999394	1.11873	1.62077	1.90863	2.00935
	S.D.	0.795207	0.789825	0.839517	0.804044	0.800353	0.650766	0.563118	0.52415	0.578408	0.55552	0.541372	0.457136	0.36539	0.367257	0.536424	0.777507	0.628122	0.733276
	Count	20113	21298	11995	14405	18866	21530	24385	38566	51638	66447	115053	130270	197986	232775	177320	122606	216449	329022
North America	Ka/Ks	1.65933	1.51126	1.32329	1.23986	1.22924	1.12203	1.12494	1.14637	1.1795	1.18733	1.21152	1.15584	1.11772	1.05019	1.04643	1.34151	1.75499	1.75908
North America	S.D.	0.879714	0.931354	0.942523	1.06888	1.16289	1.00977	0.995414	0.946497	0.932615	0.885778	0.856391	0.716963	0.56793	0.416664	0.407076	0.582123	0.496137	0.451322
North America	Count	7736	7346	4722	5778	6273	5299	4615	6462	11539	14533	27968	29748	47920	93378	53464	29750	69339	103151
Europe	Ka/Ks	1.15152	1.14837	1.09911	0.925128	0.834273	0.72184	0.577648	0.516962	0.530617	0.652378	0.797965	0.894836	0.935457	0.943466	1.16175	1.81753	2.05629	2.15932
Europe	S.D.	0.663306	0.699384	0.754748	0.515227	0.461558	0.442893	0.304564	0.278164	0.289995	0.339064	0.333403	0.314667	0.237144	0.253097	0.592799	0.809132	0.640565	0.836458
Europe	Count	10011	9492	4216	5609	3237	8609	16727	29348	35268	44294	75218	93620	140164	114417	99289	75880	125386	194742
Asia	Ka/Ks	1.03947	0.77409	0.817586	0.83225	1.02976	1.00797	0.854188	0.779822	0.72145	0.709683	0.717852	0.764872	0.871519	1.05574	1.09086	1.24706	1.6157	1.99036
Asia	S.D.	0.666981	0.362313	0.476806	0.432055	0.385946	0.319362	0.328997	0.297504	0.274429	0.288746	0.26845	0.351911	0.463317	0.581042	0.561369	0.685745	0.695566	0.483354
Asia	Count	1093	3231	2135	1918	3581	4463	2078	2075	4179	6699	9898	5279	7218	19929	19166	11664	16348	24075
Oceania	Ka/Ks	1.24342	1.312	0.698558	0.48913	0.41482	0.430752	0.425227	0.630962	0.65477	0.955784	1.03308	1.0247	1.02164	1.14031	1.32589	1.72794	2.23431	2.27451
Oceania	S.D.	0.752104	0.779633	0.546135	0.214984	0.0821494	0.0933573	0.181556	0.346893	0.454919	0.587332	0.480626	0.477831	0.308935	0.464083	0.644616	0.704955	0.452559	0.27228
Oceania	Count	546	202	23	393	4502	2297	384	86	47	71	86	93	132	194	72	113	347	816
South America	Ka/Ks	1.11502	1.24507	1.44564	1.08111	1.11413	1.07595	0.927561	0.845795	0.870045	0.828382	0.883396	0.958958	1.03822	1.10308	1.09944	1.09472	1.20265	1.47017
South America	S.D.	0.57688	0.643293	1.09584	0.773281	0.842092	0.880288	0.594126	0.442141	0.494573	0.380759	0.385692	0.402192	0.31145	0.266883	0.257616	0.266982	0.384022	0.469551
South America	Count	629	855	723	486	450	520	340	376	404	575	1128	1164	2391	4585	4984	4645	4463	5787
Africa	Ka/Ks	0.93885	0.951019	0.842145	0.922746	0.920324	0.848766	0.857317	0.908298	1.06244	1.00475	0.753221	0.841732	1.02869	1.11067	1.72781	1.92384	1.847	1.94541
Africa	S.D.	0.544323	0.503511	0.389135	0.463091	0.492356	0.472902	0.534571	0.663012	0.858107	0.770047	0.382213	0.431908	0.359787	0.38981	0.873769	0.689653	0.60374	0.464484
Africa	Count	98	172	176	221	823	342	241	219	201	275	755	366	161	272	345	554	566	451
USA	Ka/Ks	1.73564	1.62505	1.37084	1.25102	1.2619	1.22242	1.24275	1.24831	1.25926	1.23509	1.24776	1.18535	1.13646	1.06615	1.05434	1.38675	1.76901	1.76485
USA	S.D.	0.889212	0.989703	0.982565	1.08168	1.20079	1.12947	1.12604	1.01168	0.950003	0.878047	0.872905	0.734711	0.577127	0.420831	0.387216	0.57557	0.494045	0.455249
USA	Count	6116	5029	3754	5480	5726	4020	3381	5048	8881	12299	25872	27056	44890	78884	40261	22642	62754	87114
Canada	Ka/Ks	1.38333	1.292	1.17628	1.18962	0.894915	0.811497	0.803181	0.784478	0.919432	0.937893	0.747233	0.893804	0.877484	0.976931	1.03412	1.20611	1.64601	1.74804
Canada	S.D.	0.780358	0.729263	0.734518	0.881999	0.48344	0.270397	0.298932	0.523497	0.82746	0.920702	0.40338	0.393423	0.289438	0.385468	0.470402	0.623112	0.501317	0.425158
Canada	Count	1522	2170	839	189	395	1151	1197	1362	2521	2019	1706	1497	1765	12832	11275	4750	3790	13084
United Kingdom	Ka/Ks	1.15926	1.18923	1.12185	0.927065	0.870763	0.725406	0.56152	0.478499	0.499171	0.746737	0.934274	0.984331	0.966226	0.984561	1.74373	2.22065	2.19685	2.07656
United Kingdom	S.D.	0.559155	0.696425	0.777656	0.51767	0.479157	0.393115	0.289125	0.250634	0.271692	0.357889	0.26979	0.202579	0.193975	0.316404	0.79223	0.559603	0.51076	0.512874
United Kingdom	Count	1864	5356	2528	4170	1734	4833	11166	20048	21534	22379	40511	41678	56574	25338	26653	42638	62648	82667
Denmark	Ka/Ks	1.58874	1.25344	1.18045	1.12041	0.944507	0.719801	0.57614	0.594566	0.58325	0.52056	0.546809	0.782632	0.919125	0.940765	0.951181	1.09107	1.74808	1.79095
Denmark	S.D.	0.828573	0.793064	0.870482	0.590385	0.669379	0.64933	0.290053	0.301319	0.316341	0.271652	0.293125	0.271178	0.180964	0.182586	0.163773	0.415753	0.544417	0.462819
Denmark	Count	830	356	232	230	182	1524	2052	2645	6902	11280	10900	6747	14273	11977	18253	2938	10825	13907
Germany	Ka/Ks	1.31738	1.36507	1.08364	0.83641	0.865123	0.752594	0.744714	0.64421	0.587341	0.564017	0.623777	0.771379	0.875061	0.892163	0.890882	1.11629	1.79735	1.81151
Germany	S.D.	0.717449	0.822277	0.592361	0.313368	0.416995	0.33946	0.309348	0.363057	0.314597	0.285361	0.358324	0.347554	0.251052	0.205851	0.241041	0.558623	0.532021	0.477065
Germany	Count	772	223	70	308	58	241	185	309	385	637	2837	8869	18423	23631	14687	4248	3426	11149
Turkey	Ka/Ks	0.724067	0.802622	0.798217	0.882128	0.641698	0.784853	0.588827	0.248126	0.531633	0.984788	0.976137	1.20188	1.17271	1.66751	1.81112	2.49183	2.62753	2.77187
Turkey	S.D.	0.229938	0.34991	0.477299	0.38009	0.299237	0.271217	0.214647		0.252566	0.588883	0.360691	0.860455	0.662703	0.841651	0.975828	1.84277	1.3294	1.30161
Turkey	Count	17	39	77	13	2	5	6	1	16	15	269	1223	894	149	329	1896	6094	44050
Sweden	Ka/Ks	1.39611	1.67189	1.33903	1.09364	0.960425	1.01161	0.88254	0.599986	0.550698	0.627295	0.647246	0.828933	0.934655	0.964047	0.934359	1.19582	1.89468	1.86643
Sweden	S.D.	0.672378	0.938996	0.984988	0.790241	0.479921	0.466219	0.480915	0.399052	0.219338	0.308048	0.32596	0.382895	0.300516	0.256936	0.239637	0.530103	0.570605	0.527279
Sweden	Count	336	152	133	90	66	84	94	95	126	516	2351	8936	9393	8119	6604	3678	3919	6271
Netherlands	Ka/Ks	1.01502	0.989164	0.912714	0.858233	0.824525	0.797345	0.538355	0.527442	0.49488	0.541692	0.638705	0.780879	0.898999	0.889162	0.884738	1.17105	1.88633	1.91015
Netherlands	S.D.	0.601892	0.698395	0.360624	0.442823	0.34336	0.345249	0.241457	0.225012	0.200651	0.23886	0.348984	0.348368	0.249418	0.213243	0.251152	0.625324	0.527329	0.471527
Netherlands	Count	492	472	207	132	75	185	233	502	644	1596	2774	3769	7574	6921	5931	3519	6103	4536
Switzerland	Ka/Ks	0.862507	0.891573	0.770379	0.747214	0.706705	0.610633	0.640732	0.583835	0.562345	0.556443	0.60416	0.810914	0.925501	0.933906	0.934575	1.10107	1.93131	1.84038
Switzerland	S.D.	0.555438	0.582967	0.363239	0.350247	0.299718	0.248986	0.296968	0.282616	0.245719	0.282916	0.290675	0.311982	0.202343	0.210465	0.279738	0.500755	0.586803	0.475043
Switzerland	Count	642	98	36	58	221	255	295	1126	2073	2547	4163	2612	3253	4377	3047	807	2557	5349
France	Ka/Ks	1.07354	1.01839	1.10554	0.823123	0.887543	0.702457	0.628743	0.603033	0.5645	0.589322	0.77453	0.861216	0.920136	0.929888	0.945045	1.30525	1.81457	1.85508
France	S.D.	0.633042	0.600396	0.823167	0.24191	0.530665	0.330323	0.383603	0.282587	0.228226	0.220966	0.284773	0.301844	0.268605	0.249376	0.316312	0.648174	0.552567	0.520111
France	Count	870	508	78	55	78	222	280	278	242	353	1624	1671	5251	3837	2486	2253	7241	3605
Spain	Ka/Ks	0.757171	0.701316	0.80114	0.801881	0.579995	0.559802	0.545202	0.440909	0.420481	0.494662	0.634613	0.751019	0.924502	0.962897	0.977701	1.14062	1.63406	1.88707
Spain	S.D.	0.45925	0.320811	0.491665	0.275507	0.351821	0.490571	0.451018	0.230908	0.20844	0.278862	0.325672	0.322425	0.253496	0.234261	0.326743	0.536372	0.633154	0.523998
Spain	Count	658	299	77	56	59	180	382	313	171	946	1893	2260	2484	3320	3282	2752	3199	1839
Belgium	Ka/Ks	0.960891	0.917861	0.775365	0.743296	0.818829	0.997709	0.82075	0.714513	0.733656	0.820234	0.783934	0.853198	0.954348	0.972349	0.955506	1.1471	1.8706	1.94434
Belgium	S.D.	0.630736	0.62415	0.397803	0.242185	0.312663	0.351969	0.416303	0.383993	0.381543	0.316614	0.338037	0.396796	0.321623	0.296894	0.300046	0.517392	0.575964	0.521789
Belgium	Count	467	342	122	63	143	164	216	382	228	383	1704	2040	3305	4004	3954	1580	2364	2893
Ireland	Ka/Ks	1.11932	1.07501	1.02379	1.21757	0.762847	0.4836	0.43112	0.381916	0.412174	0.720122	0.867554	1.03976	1.00128	0.933215	0.934838	1.54773	2.16711	2.16239
Ireland	S.D.	0.419727	0.471315	0.43821	0.129316	0.649823	0.122045	0.207214	0.165798	0.153198	0.397138	0.366714	0.269172	0.208944	0.22862	0.303912	0.744278	0.560135	0.533949
Ireland	Count	72	266	66	2	35	66	113	145	74	122	586	2029	2103	1805	2305	1622	3930	4585
Italy	Ka/Ks	1.00831	0.914998	1.03458	0.762166	0.787262	0.717896	0.538785	0.542978	0.577244	0.555	0.70244	0.808328	0.911313	0.972619	1.03484	1.24557	1.80485	1.90022
Italy	S.D.	0.485357	0.469887	0.473614	0.424098	0.603644	0.301185	0.290844	0.275799	0.575324	0.322455	0.374136	0.306208	0.245429	0.26642	0.394388	0.613272	0.601629	0.504649
Italy	Count	379	201	34	55	35	123	127	145	177	625	406	1436	1556	2177	1739	1417	3640	2377
Norway	Ka/Ks	1.6085	1.40427	0.917462	0.888967	0.583292	0.574189	0.721692	0.642234	0.618618	0.734208	0.747241	0.866052	1.05096	1.07019	1.11821	1.2275	1.62989	1.81646
Norway	S.D.	0.781749	1.06552	0.801842	0.486131	0.251776	0.285767	0.311214	0.366455	0.282199	0.282018	0.375945	0.393742	0.221419	0.200248	0.232178	0.389619	0.5145	0.49113
Norway	Count	25	6	2	23	70	137	157	260	228	398	954	734	1611	3157	2788	1765	1669	2841
Poland	Ka/Ks	1.10169	0.918666	0.760244	0.864509	0	0.450825	0.647008	0.421965	0.634214	0.635826	0.646195	0.843121	0.901097	0.909764	0.891126	0.933262	1.55142	1.9152
Poland	S.D.	0.556378	0.409937	0.387956	0.53297	0	0.118709	0.418544		0.109923	0.414648	0.28158	0.297308	0.202781	0.18378	0.221289	0.411079	0.595914	0.489039
Poland	Count	36	57	66	25	0	3	12	1	2	102	409	1196	2878	2988	1624	353	85	419
Finland	Ka/Ks	1.31779	1.85698	1.88949	2.8738	0	0.802933	0.791277	0.930049	0.658804	0.693104	0.847092	0.907038	0.950606	1.00986	1.18017	1.88125	2.04908	1.94242
Finland	S.D.	0.713607	0.861832	1.01658	1.78412	0	0.561243	0.420323	0.547102	0.22324	0.244531	0.327186	0.206898	0.309148	0.343407	0.540471	0.685825	0.49248	0.437305
Finland	Count	175	257	144	7	0	25	161	369	140	155	634	1284	141	1018	1038	854	2434	1572
Japan	Ka/Ks	0.810856	0.734151	0.766641	1.11597	1.07685	1.04816	0.92909	0.846274	0.747422	0.723247	0.710659	0.704626	0.800388	0.918215	0.95787	1.04456	1.61484	2.05386
Japan	S.D.	0.4686	0.23282	0.304476	0.283774	0.251319	0.266171	0.265035	0.269208	0.242522	0.228476	0.234932	0.234571	0.239436	0.222551	0.239104	0.412826	0.673119	0.440023
Japan	Count	382	2556	365	349	2380	3601	1226	1291	3169	4707	6971	2444	4622	14522	14633	7541	12051	20519
India	Ka/Ks	0.947695	0.850116	0.777369	0.695202	0.82185	0.78039	0.783829	0.710475	0.783034	0.759571	0.794617	1.06572	1.5433	2.00296	2.2292	2.09253	2.12549	1.83033
India	S.D.	0.556029	0.491221	0.441997	0.373178	0.447488	0.361462	0.390458	0.287322	0.432702	0.368246	0.456683	0.677596	0.909071	1.0044	0.946571	0.88404	0.846847	0.788537
India	Count	47	190	649	721	432	418	506	299	266	525	360	623	869	2701	1930	1152	693	348
China	Ka/Ks	1.13428	0.958983	1.21575	0.855389	1.26976	1.25606	0.833056	0.499638	0.494009	0.521618	0.680544	0.397285	0.266915	1.19195	1.20317	1.97277	1.55557	2.0177
China	S.D.	0.713155	0.430157		0.309638	0.320412	0.354979	0.360625	0.163573	0.223283	0.215004	0.543583	0.0311523	0.170944	0.714614	0.624048	0.898809	0.636334	0.529784
China	Count	117	12	1	10	265	99	45	50	155	188	36	2	4	81	41	116	75	36
Australia	Ka/Ks	1.26889	1.37048	0.524726	0.484832	0.414741	0.429044	0.408249	0.660528	0.702077	0.938244	1.05141	1.0815	1.04254	1.24424	1.35596	1.74226	2.24549	2.23346
Australia	S.D.	0.765554	0.878895	0.185586	0.201208	0.0820813	0.0910058	0.150469	0.35326	0.577207	0.517992	0.496246	0.554587	0.311557	0.564729	0.655107	0.693372	0.449069	0.368149
Australia	Count	410	108	20	390	4500	2247	366	49	20	45	60	52	102	106	66	102	336	270
Mexico	Ka/Ks	1.06638	0.793489	0.711693	0.728182	0.834173	0.73992	0.661203	0.62964	0.836519	0.799636	0.776849	0.797603	0.76502	0.81512	0.94676	1.19563	1.63693	1.65273
Mexico	S.D.	0.686503	0.609568	0.44485	0.393024	0.690586	0.422728	0.257085	0.322586	0.71206	0.300963	0.320236	0.387615	0.261234	0.296564	0.414894	0.487109	0.458867	0.405692
Mexico	Count	18	127	99	78	100	103	11	21	89	148	286	1085	1148	1424	1599	2106	2364	2073
Brazil	Ka/Ks	1.27609	1.28882	1.25759	1.04463	1.03502	0.919534	0.86881	0.875766	0.873525	0.968125	0.940762	1.02301	1.12326	1.12838	1.10447	1.0884	1.16648	1.41535
Brazil	S.D.	0.43261	0.496842	0.658252	0.592772	0.541495	0.40108	0.419764	0.409412	0.455349	0.346343	0.329871	0.324133	0.240485	0.218303	0.227376	0.227138	0.30411	0.381382
Brazil	Count	208	469	203	254	220	149	137	149	283	221	607	659	1567	3330	3922	3395	2961	3568
* From December 2019 to March 2020

## Sheet: Table S8
Table S8. The estimated substitution rates of H1 of different continents and countries or regions
Region	R_value	P_value*	Estimated_Substitution_Rate (bases/day)	m	Function**
World	0.84	<10-3	0.0671	-0.83	y = 0.0671x - 0.8300
North America	0.89	<10-3	0.0736	-3.9984	y = 0.0736x - 3.9984
Europe	0.79	<10-3	0.0632	1.1782	y = 0.0632x + 1.1782
Asia	0.9	<10-3	0.0668	-2.3063	y = 0.0668x - 2.3063
Oceania	0.97	<10-3	0.0635	0.4233	y = 0.0635x + 0.4233
South America	0.91	<10-3	0.0685	0.4593	y = 0.0685x + 0.4593
Africa	0.92	<10-3	0.071	-3.3539	y = 0.0710x - 3.3539
USA	0.89	<10-3	0.0746	-4.4636	y = 0.0746x - 4.4636
Canada	0.9	<10-3	0.0685	-1.3849	y = 0.0685x - 1.3849
United Kingdom	0.92	<10-3	0.0699	-0.6944	y = 0.0699x - 0.6944
Denmark	0.9	<10-3	0.0787	-6.1812	y = 0.0787x - 6.1812
Germany	0.79	<10-3	0.0684	-0.9053	y = 0.0684x - 0.9053
Turkey	0.17	<10-3	0.0378	2.4946	y = 0.0378x + 2.4946
Sweden	0.77	<10-3	0.0668	0.369	y = 0.0668x + 0.3690
Netherlands	0.85	<10-3	0.0693	-0.2605	y = 0.0693x - 0.2605
Switzerland	0.88	<10-3	0.0713	-2.663	y = 0.0713x - 2.6630
France	0.91	<10-3	0.0656	1.1999	y = 0.0656x + 1.1999
Spain	0.88	<10-3	0.0716	-3.2002	y = 0.0716x - 3.2002
Belgium	0.9	<10-3	0.0676	-0.1581	y = 0.0676x - 0.1581
Ireland	0.86	<10-3	0.059	4.9054	y = 0.059x + 4.9054
Italy	0.88	<10-3	0.0675	-0.3554	y = 0.0675x - 0.3554
Norway	0.89	<10-3	0.0799	-6.4926	y = 0.0799x - 6.4926
Poland	0.74	<10-3	0.0652	1.4399	y = 0.0652x + 1.4399
Finland	0.89	<10-3	0.0666	-0.3658	y = 0.0666x - 0.3658
Japan	0.93	<10-3	0.0681	-3.4757	y = 0.0681x - 3.4757
India	0.88	<10-3	0.0638	-0.7044	y = 0.0638x - 0.7044
China	0.95	<10-3	0.068	-2.1865	y = 0.0680x - 2.1865
Australia	0.96	<10-3	0.0635	0.476	y = 0.0635x + 0.476
Mexico	0.86	<10-3	0.0786	-8.1201	y = 0.0786x - 8.1201
Brazil	0.91	<10-3	0.0683	1.217	y = 0.0683x + 1.217
* Pearson correlation coefficient between x and y. ** x denotes the number of days between the collected date of a sequence and Dec 30, 2019 when the reference sequence was collected; y denotes the number of substitution of the sequence. The fit function was estimated using linear regression model. The slope of the fit function is the estimated substitution rate.

## Sheet: Table S9A
Table S9A. Evolutionary divergence among genome sequences in Washington state from 2020/01/19 to 2020/02/29
	EPI_ISL_417168	EPI_ISL_413025	EPI_ISL_419555	EPI_ISL_417150	NC_045512-reference	EPI_ISL_417142	EPI_ISL_417143	EPI_ISL_417172	EPI_ISL_417148	EPI_ISL_417149	EPI_ISL_404895	EPI_ISL_407214	EPI_ISL_407215	EPI_ISL_596386	MN985325.1	EPI_ISL_417159	EPI_ISL_417160	EPI_ISL_412970	EPI_ISL_417095	EPI_ISL_417100	EPI_ISL_417101	EPI_ISL_430292	EPI_ISL_594459	EPI_ISL_417134	EPI_ISL_430126	EPI_ISL_430281	EPI_ISL_417147	EPI_ISL_413455	EPI_ISL_417096	EPI_ISL_430273	EPI_ISL_430160	EPI_ISL_430135	EPI_ISL_417161	EPI_ISL_417156	EPI_ISL_417155	EPI_ISL_417154	EPI_ISL_417153	EPI_ISL_417152	EPI_ISL_417151	EPI_ISL_417146	EPI_ISL_417145	EPI_ISL_417137	EPI_ISL_417135	EPI_ISL_417108	EPI_ISL_417099	EPI_ISL_417098	EPI_ISL_417097	EPI_ISL_417093	EPI_ISL_416465
EPI_ISL_417168
EPI_ISL_413025	0.000570086
EPI_ISL_419555	0.000368758	0.000234292
EPI_ISL_417150	3.35196e-05	0.000536373	0.000402196
NC_045512-reference	0.000167573	0.000434923	0.000200796	0.000201045
EPI_ISL_417142	6.70226e-05	0.000636691	0.000435488	0.000100513	0.000234432
EPI_ISL_417143	6.70226e-05	0.000636713	0.000435502	0.000100513	0.000234439	0
EPI_ISL_417172	3.35132e-05	0.000603316	0.000402079	6.70121e-05	0.000200986	0.000100483	0.000100483
EPI_ISL_417148	6.70226e-05	0.00063667	0.000435473	0	0.000234424	0.000133952	0.000133952	0.000100483
EPI_ISL_417149	6.70226e-05	0.000636499	0.000435357	0	0.000234361	0.000133952	0.000133952	0.000100483	0
EPI_ISL_404895	6.70248e-05	0.000535702	0.000301213	0.000100516	0.000100378	0.000133952	0.000133957	0.000100487	0.000133948	0.000133912
EPI_ISL_407214	6.70248e-05	0.000535702	0.000301213	0.000100516	0.000100378	0.000133952	0.000133957	0.000100487	0.000133948	0.000133912	0
EPI_ISL_407215	6.70248e-05	0.000535702	0.000301213	0.000100516	0.000100378	0.000133952	0.000133957	0.000100487	0.000133948	0.000133912	0	0
EPI_ISL_596386	6.71305e-05	0.000302083	0.000302083	0.000100688	0.000100668	0.000134231	0.000134231	0.000100679	0.000134231	0.000134231	0	0	0
MN985325.1	6.70248e-05	0.000535702	0.000301213	0.000100516	0.000100378	0.000133952	0.000133957	0.000100487	0.000133948	0.000133912	0	0	0	0
EPI_ISL_417159	6.70226e-05	0.000636478	0.000435342	0.000100513	0.000234353	0.000133952	0.000133952	0.000100483	0.000133943	0.000133907	0.000133907	0.000133907	0.000133907	0.000134231	0.000133907
EPI_ISL_417160	3.35173e-05	0.000502479	0.000401926	6.70136e-05	0.00020091	0.000100482	0.000100482	6.70009e-05	0.000100475	0.000100449	0.000100448	0.000100448	0.000100448	0.000100671	0.000100448	3.34803e-05
EPI_ISL_412970	3.35106e-05	0.00060333	0.000402088	6.70069e-05	0.000200991	0.000100486	0.000100486	6.69941e-05	0.000100486	0.000100486	0.000100489	0.000100489	0.000100489	0.000100671	0.000100489	0.000100486	6.70024e-05
EPI_ISL_417095	3.35106e-05	0.000603168	0.00040198	6.70069e-05	0.000200937	0.000100462	0.000100462	6.69874e-05	0.000100459	0.000100459	0.000100462	0.000100462	0.000100462	0.000100671	0.000100462	0.000100459	6.69844e-05	0
EPI_ISL_417100	3.35106e-05	0.000603128	0.000401953	6.70069e-05	0.000200923	0.000100462	0.000100462	6.69874e-05	0.000100455	0.000100452	0.000100455	0.000100455	0.000100455	0.000100671	0.000100455	0.000100452	6.69799e-05	0	0
EPI_ISL_417101	3.35106e-05	0.000603209	0.000402007	6.70069e-05	0.00020095	0.000100465	0.000100465	6.69874e-05	0.000100465	0.000100465	0.000100469	0.000100469	0.000100469	0.000100671	0.000100469	0.000100465	6.69889e-05	0	0	0
EPI_ISL_430292	3.35106e-05	0.000603188	0.000401993	6.70069e-05	0.000200944	0.000100462	0.000100462	6.69874e-05	0.000100462	0.000100462	0.000100465	0.000100465	0.000100465	0.000100671	0.000100465	0.000100462	6.69867e-05	0	0	0	0
EPI_ISL_594459	3.35106e-05	0.000636208	0.000401657	6.70069e-05	0.000200776	0.000100459	0.000100462	6.69874e-05	0.000100455	0.000100428	0.000100381	0.000100381	0.000100381	0.000100671	0.000100381	0.000100425	6.6962e-05	0	0	0	0	0
EPI_ISL_417134	3.35116e-05	0.000603147	0.000401966	6.7009e-05	0.00020093	0.000100465	0.000100465	6.69896e-05	0.000100459	0.000100455	0.000100458	0.000100458	0.000100458	0.000100674	0.000100458	0.000100455	6.69821e-05	6.69911e-05	6.69731e-05	6.69686e-05	6.69776e-05	6.69754e-05	6.69686e-05
EPI_ISL_430126	3.35116e-05	0.000603228	0.00040202	6.7009e-05	0.000200957	0.000100469	0.000100469	6.69896e-05	0.000100469	0.000100469	0.000100472	0.000100472	0.000100472	0.000100674	0.000100472	0.000100469	6.69911e-05	6.69911e-05	6.69776e-05	6.69776e-05	6.69776e-05	6.69776e-05	6.69776e-05	0
EPI_ISL_430281	3.35106e-05	0.000603209	0.000402007	6.70069e-05	0.00020095	0.000100465	0.000100469	6.69874e-05	0.000100469	0.000100469	0.000100469	0.000100469	0.000100469	0.000100671	0.000100469	0.000100469	6.69912e-05	6.69889e-05	6.69777e-05	6.69777e-05	6.69777e-05	6.69777e-05	6.69755e-05	6.69799e-05	6.69799e-05
EPI_ISL_417147	3.35139e-05	0.000469148	0.000335036	6.70069e-05	0.000200977	0.000100479	0.000100479	6.69941e-05	0.000100479	0.000100479	0.000100482	0.000100482	0.000100482	0.000100671	0.000100482	0.000100479	6.69912e-05	6.69956e-05	6.69844e-05	6.69844e-05	6.69844e-05	6.69844e-05	6.69844e-05	6.69866e-05	6.69866e-05	6.69844e-05
EPI_ISL_413455	0.000100548	0.000468421	0.000468771	6.70098e-05	0.00026761	0.000167459	0.000167464	0.000133997	0.000167453	0.000167425	0.000167363	0.000167363	0.000167363	6.71125e-05	0.000167363	0.000167425	3.34848e-05	0.000134	0.000133964	0.000133955	0.000133973	0.000133968	0.000133883	0.000133959	0.000133977	0.000133973	6.69874e-05
EPI_ISL_417096	0	0.000469159	0.000368572	3.35061e-05	0.000167489	6.69889e-05	6.69889e-05	3.34997e-05	6.69889e-05	6.69889e-05	6.69911e-05	6.69911e-05	6.69911e-05	6.71125e-05	6.69911e-05	6.69889e-05	3.34937e-05	3.35005e-05	3.34937e-05	3.34937e-05	3.34937e-05	3.34937e-05	3.34937e-05	3.34948e-05	3.34948e-05	3.34948e-05	3.34948e-05	0
EPI_ISL_430273	0	0.000569665	0.000368486	3.35027e-05	0.000167449	6.69732e-05	6.69732e-05	3.3493e-05	6.69732e-05	6.69732e-05	6.69754e-05	6.69754e-05	6.69754e-05	6.71125e-05	6.69754e-05	6.69732e-05	3.34926e-05	3.34937e-05	3.34859e-05	3.34859e-05	3.3487e-05	3.34859e-05	3.34859e-05	3.3487e-05	3.34881e-05	3.34881e-05	3.34915e-05	0.000100474	0
EPI_ISL_430160	0	0.000569456	0.00036835	3.35027e-05	0.000167388	6.69732e-05	6.69732e-05	3.3493e-05	6.69687e-05	6.69508e-05	6.69507e-05	6.69507e-05	6.69507e-05	6.71125e-05	6.69507e-05	6.69485e-05	3.34803e-05	3.34937e-05	3.34848e-05	3.34825e-05	3.3487e-05	3.34859e-05	3.34735e-05	3.34836e-05	3.34881e-05	3.34881e-05	3.34915e-05	0.000100451	0	0
EPI_ISL_430135	0	0.000569475	0.000368363	3.35027e-05	0.000167393	6.69732e-05	6.69732e-05	3.3493e-05	6.69687e-05	6.69508e-05	6.69529e-05	6.69529e-05	6.69529e-05	6.71125e-05	6.69529e-05	6.69508e-05	3.34814e-05	3.34937e-05	3.34848e-05	3.34825e-05	3.3487e-05	3.34859e-05	3.34747e-05	3.34836e-05	3.34881e-05	3.34881e-05	3.34915e-05	0.000100451	0	0	0
EPI_ISL_417161	0	0.000569646	0.000368474	3.35027e-05	0.000167444	6.69732e-05	6.69732e-05	3.3493e-05	6.6971e-05	6.6971e-05	6.69731e-05	6.69731e-05	6.69731e-05	6.71125e-05	6.69731e-05	6.6971e-05	3.34915e-05	3.34937e-05	3.34848e-05	3.34848e-05	3.3487e-05	3.34859e-05	3.34848e-05	3.34858e-05	3.34881e-05	3.34881e-05	3.34915e-05	0.000100471	0	0	0	0
EPI_ISL_417156	0	0.000569417	0.000368326	3.35027e-05	0.000167376	6.6971e-05	6.69732e-05	3.3493e-05	6.69687e-05	6.69508e-05	6.69462e-05	6.69462e-05	6.69462e-05	6.71125e-05	6.69462e-05	6.69485e-05	3.34803e-05	3.34937e-05	3.34848e-05	3.34825e-05	3.3487e-05	3.34859e-05	3.34713e-05	3.34836e-05	3.34881e-05	3.3487e-05	3.34915e-05	0.000100444	0	0	0	0	0
EPI_ISL_417155	0	0.000569456	0.00036835	3.35027e-05	0.000167388	6.69732e-05	6.69732e-05	3.3493e-05	6.69687e-05	6.69508e-05	6.69507e-05	6.69507e-05	6.69507e-05	6.71125e-05	6.69507e-05	6.69485e-05	3.34803e-05	3.34937e-05	3.34848e-05	3.34825e-05	3.3487e-05	3.34859e-05	3.34735e-05	3.34836e-05	3.34881e-05	3.34881e-05	3.34915e-05	0.000100451	0	0	0	0	0	0
EPI_ISL_417154	0	0.000569456	0.00036835	3.35027e-05	0.000167388	6.69732e-05	6.69732e-05	3.3493e-05	6.69687e-05	6.69508e-05	6.69507e-05	6.69507e-05	6.69507e-05	6.71125e-05	6.69507e-05	6.69485e-05	3.34803e-05	3.34937e-05	3.34848e-05	3.34825e-05	3.3487e-05	3.34859e-05	3.34735e-05	3.34836e-05	3.34881e-05	3.34881e-05	3.34915e-05	0.000100451	0	0	0	0	0	0	0
EPI_ISL_417153	0	0.00056936	0.000368289	3.35027e-05	0.00016736	6.6971e-05	6.69732e-05	3.3493e-05	6.69687e-05	6.69508e-05	6.69395e-05	6.69395e-05	6.69395e-05	6.71125e-05	6.69395e-05	6.69485e-05	3.34803e-05	3.34937e-05	3.34848e-05	3.34825e-05	3.3487e-05	3.34859e-05	3.34679e-05	3.34836e-05	3.34881e-05	3.3487e-05	3.34915e-05	0.000100437	0	0	0	0	0	0	0	0
EPI_ISL_417152	0	0.000569646	0.000368474	3.35027e-05	0.000167444	6.69732e-05	6.69732e-05	3.3493e-05	6.6971e-05	6.6971e-05	6.69731e-05	6.69731e-05	6.69731e-05	6.71125e-05	6.69731e-05	6.6971e-05	3.34915e-05	3.34937e-05	3.34848e-05	3.34848e-05	3.3487e-05	3.34859e-05	3.34848e-05	3.34858e-05	3.34881e-05	3.34881e-05	3.34915e-05	0.000100471	0	0	0	0	0	0	0	0	0
EPI_ISL_417151	0	0.000569436	0.000368338	3.35027e-05	0.000167382	6.6971e-05	6.69732e-05	3.3493e-05	6.69687e-05	6.69508e-05	6.69485e-05	6.69485e-05	6.69485e-05	6.71125e-05	6.69485e-05	6.69485e-05	3.34803e-05	3.34937e-05	3.34848e-05	3.34825e-05	3.3487e-05	3.34859e-05	3.34724e-05	3.34836e-05	3.34881e-05	3.3487e-05	3.34915e-05	0.000100447	0	0	0	0	0	0	0	0	0	0
EPI_ISL_417146	0	0.000569456	0.00036835	3.35027e-05	0.000167388	6.69732e-05	6.69732e-05	3.3493e-05	6.69687e-05	6.69508e-05	6.69507e-05	6.69507e-05	6.69507e-05	6.71125e-05	6.69507e-05	6.69485e-05	3.34803e-05	3.34937e-05	3.34848e-05	3.34825e-05	3.3487e-05	3.34859e-05	3.34735e-05	3.34836e-05	3.34881e-05	3.34881e-05	3.34915e-05	0.000100451	0	0	0	0	0	0	0	0	0	0	0
EPI_ISL_417145	0	0.000569456	0.00036835	3.35027e-05	0.000167388	6.69732e-05	6.69732e-05	3.3493e-05	6.69687e-05	6.69508e-05	6.69507e-05	6.69507e-05	6.69507e-05	6.71125e-05	6.69507e-05	6.69485e-05	3.34803e-05	3.34937e-05	3.34848e-05	3.34825e-05	3.3487e-05	3.34859e-05	3.34735e-05	3.34836e-05	3.34881e-05	3.34881e-05	3.34915e-05	0.000100451	0	0	0	0	0	0	0	0	0	0	0	0
EPI_ISL_417137	0	0.000569456	0.00036835	3.35027e-05	0.000167388	6.69732e-05	6.69732e-05	3.3493e-05	6.69687e-05	6.69508e-05	6.69507e-05	6.69507e-05	6.69507e-05	6.71125e-05	6.69507e-05	6.69485e-05	3.34803e-05	3.34937e-05	3.34848e-05	3.34825e-05	3.3487e-05	3.34859e-05	3.34735e-05	3.34836e-05	3.34881e-05	3.34881e-05	3.34915e-05	0.000100451	0	0	0	0	0	0	0	0	0	0	0	0	0
EPI_ISL_417135	0	0.000569665	0.000368486	3.35027e-05	0.000167449	6.69732e-05	6.69732e-05	3.3493e-05	6.69732e-05	6.69732e-05	6.69754e-05	6.69754e-05	6.69754e-05	6.71125e-05	6.69754e-05	6.69732e-05	3.34926e-05	3.34937e-05	3.34859e-05	3.34859e-05	3.3487e-05	3.34859e-05	3.34859e-05	3.3487e-05	3.34881e-05	3.34881e-05	3.34915e-05	0.000100474	0	0	0	0	0	0	0	0	0	0	0	0	0	0
EPI_ISL_417108	0	0.000569513	0.000368387	3.35027e-05	0.000167405	6.69732e-05	6.69732e-05	3.3493e-05	6.69687e-05	6.69553e-05	6.69574e-05	6.69574e-05	6.69574e-05	6.71125e-05	6.69574e-05	6.69553e-05	3.34836e-05	3.34937e-05	3.34848e-05	3.34825e-05	3.3487e-05	3.34859e-05	3.34769e-05	3.34836e-05	3.34881e-05	3.34881e-05	3.34915e-05	0.000100451	0	0	0	0	0	0	0	0	0	0	0	0	0	0	0
EPI_ISL_417099	0	0.000569627	0.000368461	3.35027e-05	0.000167438	6.69732e-05	6.69732e-05	3.3493e-05	6.69687e-05	6.69687e-05	6.69709e-05	6.69709e-05	6.69709e-05	6.71125e-05	6.69709e-05	6.69687e-05	3.34904e-05	3.34937e-05	3.34848e-05	3.34836e-05	3.3487e-05	3.34859e-05	3.34836e-05	3.34847e-05	3.34881e-05	3.34881e-05	3.34915e-05	0.000100467	0	0	0	0	0	0	0	0	0	0	0	0	0	0	0	0
EPI_ISL_417098	0	0.000569704	0.000368511	3.35027e-05	0.000167461	6.69777e-05	6.69777e-05	3.3493e-05	6.69777e-05	6.69777e-05	6.69799e-05	6.69799e-05	6.69799e-05	6.71125e-05	6.69799e-05	6.69777e-05	3.34948e-05	3.34937e-05	3.34881e-05	3.34881e-05	3.34881e-05	3.34881e-05	3.34881e-05	3.34892e-05	3.34892e-05	3.34881e-05	3.34915e-05	0.000100481	0	0	0	0	0	0	0	0	0	0	0	0	0	0	0	0	0
EPI_ISL_417097	0	0.000569685	0.000368498	3.35027e-05	0.000167455	6.69755e-05	6.69755e-05	3.3493e-05	6.69755e-05	6.69755e-05	6.69776e-05	6.69776e-05	6.69776e-05	6.71125e-05	6.69776e-05	6.69755e-05	3.34937e-05	3.34937e-05	3.3487e-05	3.3487e-05	3.3487e-05	3.3487e-05	3.3487e-05	3.34881e-05	3.34881e-05	3.34881e-05	3.34915e-05	0.000100478	0	0	0	0	0	0	0	0	0	0	0	0	0	0	0	0	0	0
EPI_ISL_417093	0	0.00053621	0.000368548	3.35027e-05	0.000167477	6.69844e-05	6.69844e-05	3.34952e-05	6.69844e-05	6.69844e-05	6.69866e-05	6.69866e-05	6.69866e-05	6.71125e-05	6.69866e-05	6.69844e-05	3.3496e-05	3.3496e-05	3.34915e-05	3.34915e-05	3.34915e-05	3.34915e-05	3.34915e-05	3.34926e-05	3.34926e-05	3.34915e-05	3.34926e-05	6.69896e-05	0	0	0	0	0	0	0	0	0	0	0	0	0	0	0	0	0	0	0
EPI_ISL_416465	0	0.000569379	0.000368301	3.35027e-05	0.000167365	6.6971e-05	6.69732e-05	3.3493e-05	6.69687e-05	6.69508e-05	6.69417e-05	6.69417e-05	6.69417e-05	6.71125e-05	6.69417e-05	6.69485e-05	3.34803e-05	3.34937e-05	3.34848e-05	3.34825e-05	3.3487e-05	3.34859e-05	3.34691e-05	3.34836e-05	3.34881e-05	3.3487e-05	3.34915e-05	0.000100437	0	0	0	0	0	0	0	0	0	0	0	0	0	0	0	0	0	0	0	0
EPI_ISL_416461	0	0.000569704	0.000368511	3.35027e-05	0.000167461	6.69777e-05	6.69777e-05	3.3493e-05	6.69777e-05	6.69777e-05	6.69799e-05	6.69799e-05	6.69799e-05	6.71125e-05	6.69799e-05	6.69777e-05	3.34948e-05	3.34937e-05	3.34881e-05	3.34881e-05	3.34881e-05	3.34881e-05	3.34881e-05	3.34892e-05	3.34892e-05	3.34881e-05	3.34915e-05	0.000100481	0	0	0	0	0	0	0	0	0	0	0	0	0	0	0	0	0	0	0	0	0
EPI_ISL_416460	0	0.000569685	0.000368498	3.35027e-05	0.000167455	6.69755e-05	6.69755e-05	3.3493e-05	6.69755e-05	6.69755e-05	6.69776e-05	6.69776e-05	6.69776e-05	6.71125e-05	6.69776e-05	6.69755e-05	3.34937e-05	3.34937e-05	3.3487e-05	3.3487e-05	3.3487e-05	3.3487e-05	3.3487e-05	3.34881e-05	3.34881e-05	3.34881e-05	3.34915e-05	0.000100478	0	0	0	0	0	0	0	0	0	0	0	0	0	0	0	0	0	0	0	0	0
EPI_ISL_413560	0	0.000569456	0.00036835	3.35027e-05	0.000167388	6.69732e-05	6.69732e-05	3.3493e-05	6.69687e-05	6.69508e-05	6.69507e-05	6.69507e-05	6.69507e-05	6.71125e-05	6.69507e-05	6.69485e-05	3.34803e-05	3.34937e-05	3.34848e-05	3.34825e-05	3.3487e-05	3.34859e-05	3.34735e-05	3.34836e-05	3.34881e-05	3.34881e-05	3.34915e-05	0.000100451	0	0	0	0	0	0	0	0	0	0	0	0	0	0	0	0	0	0	0	0	0
EPI_ISL_413456	0	0.000569665	0.000368486	3.35027e-05	0.000167449	6.69732e-05	6.69732e-05	3.3493e-05	6.69732e-05	6.69732e-05	6.69754e-05	6.69754e-05	6.69754e-05	6.71125e-05	6.69754e-05	6.69732e-05	3.34926e-05	3.34937e-05	3.34859e-05	3.34859e-05	3.3487e-05	3.34859e-05	3.34859e-05	3.3487e-05	3.34881e-05	3.34881e-05	3.34915e-05	0.000100474	0	0	0	0	0	0	0	0	0	0	0	0	0	0	0	0	0	0	0	0	0
EPI_ISL_417158	0	0.000569398	0.000368313	3.35027e-05	0.000167371	6.6971e-05	6.69732e-05	3.3493e-05	6.69687e-05	6.69508e-05	6.6944e-05	6.6944e-05	6.6944e-05	6.71125e-05	6.6944e-05	6.69485e-05	3.34803e-05	3.34937e-05	3.34848e-05	3.34825e-05	3.3487e-05	3.34859e-05	3.34702e-05	3.34836e-05	3.34881e-05	3.3487e-05	3.34915e-05	0.000100444	0	0	0	0	0	0	0	0	0	0	0	0	0	0	0	0	0	0	0	0	0
EPI_ISL_430272	0	0.000569417	0.000368326	3.35027e-05	0.000167376	6.6971e-05	6.69732e-05	3.3493e-05	6.69687e-05	6.69508e-05	6.69462e-05	6.69462e-05	6.69462e-05	6.71125e-05	6.69462e-05	6.69485e-05	3.34803e-05	3.34937e-05	3.34848e-05	3.34825e-05	3.3487e-05	3.34859e-05	3.34713e-05	3.34836e-05	3.34881e-05	3.3487e-05	3.34915e-05	0.000100447	0	0	0	0	0	0	0	0	0	0	0	0	0	0	0	0	0	0	0	0	0
EPI_ISL_413457	0	0.000702822	0.00053572	3.35027e-05	0.000334501	6.69732e-05	6.69755e-05	3.34941e-05	6.6971e-05	0.000167414	0.0002343	0.0002343	0.0002343	6.71125e-05	0.0002343	0.000200903	0.000167449	3.34937e-05	3.34859e-05	3.34836e-05	3.34881e-05	3.3487e-05	0.000200818	3.34847e-05	3.34892e-05	3.34881e-05	3.34926e-05	0.000100343	0	0	0.00013393	0.000100444	0	0.000133921	0.00013393	0.00013393	0.000133907	0	0.000133925	0.00013393	0.00013393	0.00013393	0	3.34795e-05	0	0	0	0	0.000133912
EPI_ISL_430131	0	0.00056978	0.00036856	3.35027e-05	0.000167483	6.69867e-05	6.69889e-05	3.34963e-05	6.69889e-05	6.69889e-05	6.69888e-05	6.69888e-05	6.69888e-05	6.71125e-05	6.69888e-05	6.69889e-05	3.35005e-05	3.34937e-05	3.34937e-05	3.34937e-05	3.34937e-05	3.34937e-05	3.34926e-05	3.34948e-05	3.34948e-05	3.34926e-05	3.34971e-05	0.000100494	0	0	0	0	0	0	0	0	0	0	0	0	0	0	0	0	0	0	0	0	0
[truncated: 8 more columns]

## Sheet: Table S9B
Table S9B. Evolutionary divergence among genome sequences in Guangzhou from 2021/05/21 to 2021/06/18
	NC_045512-reference	GWHBDIW01000001	GWHBDIV01000001	GWHBDKG01000001	GWHBDLE01000001	GWHBDLU01000001	GWHBDMB01000001	GWHBDIZ01000001	GWHBDNF01000001	GWHBDNG01000001	GWHBDJD01000001	GWHBDKZ01000001	GWHBDLQ01000001	GWHBDMA01000001	GWHBDME01000001	GWHBDMY01000001	GWHBDNB01000001	GWHBDJJ01000001	GWHBDLK01000001	GWHBDLL01000001	GWHBDND01000001	GWHBDMW01000001	GWHBDMP01000001	GWHBDJQ01000001	GWHBDKM01000001	GWHBDMK01000001	GWHBDKH01000001	GWHBDMN01000001	GWHBDKD01000001	GWHBDLR01000001	GWHBDMG01000001	GWHBDKU01000001	GWHBDLH01000001	GWHBDIR01000001	GWHBDMD01000001	GWHBDJK01000001	GWHBDLW01000001	GWHBDJV01000001	GWHBDNC01000001	GWHBDMZ01000001	GWHBDMV01000001	GWHBDMQ01000001	GWHBDMI01000001	GWHBDMF01000001	GWHBDLX01000001	GWHBDLN01000001	GWHBDLG01000001	GWHBDLA01000001	GWHBDKJ01000001
NC_045512-reference
GWHBDIW01000001	0.00120828
GWHBDIV01000001	0.00124295	3.36158e-05
GWHBDKG01000001	0.00120686	0	3.35571e-05
GWHBDLE01000001	0.00127584	6.71786e-05	0.000100712	6.70862e-05
GWHBDLU01000001	0.00127665	6.72124e-05	0.000100719	6.7129e-05	0
GWHBDMB01000001	0.00127408	6.71335e-05	0.000100682	6.70008e-05	0.000134168	0.000134254
GWHBDIZ01000001	0.00124107	0.000100738	0.000134235	0.000100536	0.000167701	0.000167808	0.000167555
GWHBDNF01000001	0.00120856	0	3.35661e-05	0	6.70817e-05	6.71245e-05	6.70772e-05	0.00010061
GWHBDNG01000001	0.0012422	3.35875e-05	6.71357e-05	3.35413e-05	0.000100624	0.000100689	0.000100621	0.000134154	3.3538e-05
GWHBDJD01000001	0.00120852	0	3.35661e-05	0	6.70772e-05	6.71222e-05	6.70749e-05	0.000100607	0	3.35368e-05
GWHBDKZ01000001	0.00120856	0	3.35661e-05	0	6.70794e-05	6.71222e-05	6.70772e-05	0.00010061	0	3.35368e-05	0
GWHBDLQ01000001	0.00120824	0	3.35661e-05	0	6.70772e-05	6.71222e-05	6.70592e-05	0.00010059	0	3.35368e-05	0	0
GWHBDMA01000001	0.00120856	0	3.35661e-05	0	6.70794e-05	6.71222e-05	6.70772e-05	0.00010061	0	3.35368e-05	0	0	0
GWHBDME01000001	0.00120848	0	3.35661e-05	0	6.70772e-05	6.71222e-05	6.70727e-05	0.000100603	0	3.35368e-05	0	0	0	0
GWHBDMY01000001	0.00120848	0	3.35661e-05	0	6.70772e-05	6.71222e-05	6.70727e-05	0.000100603	0	3.35368e-05	0	0	0	0	0
GWHBDNB01000001	0.00120852	0	3.35661e-05	0	6.70772e-05	6.71222e-05	6.70749e-05	0.000100607	0	3.35368e-05	0	0	0	0	0	0
GWHBDJJ01000001	0.00124244	3.35841e-05	6.71513e-05	3.3548e-05	0.000100648	0.000100698	0.000100641	0.00013418	3.35469e-05	6.7095e-05	3.35446e-05	3.35458e-05	3.35446e-05	3.35458e-05	3.35446e-05	3.35446e-05	3.35446e-05
GWHBDLK01000001	0.00124207	3.35852e-05	6.71288e-05	3.35379e-05	0.000100621	0.000100682	0.000100611	0.00013414	3.35356e-05	6.70748e-05	3.35356e-05	3.35356e-05	3.35356e-05	3.35356e-05	3.35356e-05	3.35356e-05	3.35356e-05	0
GWHBDLL01000001	0.00124215	3.36033e-05	6.71153e-05	3.35401e-05	0.000100675	0.000100682	0.000100617	0.000134149	3.35536e-05	6.71108e-05	3.35536e-05	3.35536e-05	3.35536e-05	3.35536e-05	3.35536e-05	3.35536e-05	3.35536e-05	0	0
GWHBDND01000001	0.00124174	3.35987e-05	6.71153e-05	3.35289e-05	0.000100661	0.000100682	0.000100584	0.000134113	3.35491e-05	6.71018e-05	3.35491e-05	3.35491e-05	3.35491e-05	3.35491e-05	3.35491e-05	3.35491e-05	3.35491e-05	0	0	0
GWHBDMW01000001	0.00127374	6.71175e-05	0.000100678	6.69826e-05	0.000134163	0.000134249	0.000133979	0.000167549	6.70748e-05	0.000100617	6.70725e-05	6.70748e-05	6.70568e-05	6.70748e-05	6.70703e-05	6.70703e-05	6.70725e-05	3.35447e-05	3.35346e-05	3.35368e-05	3.35256e-05
GWHBDMP01000001	0.00124193	3.3604e-05	6.71168e-05	3.35342e-05	0.000100677	0.000100684	0.000100599	0.000134134	3.35544e-05	6.71123e-05	3.35544e-05	3.35544e-05	3.35544e-05	3.35544e-05	3.35544e-05	3.35544e-05	3.35544e-05	6.71279e-05	6.71054e-05	6.70739e-05	6.70604e-05	0.000100596
GWHBDJQ01000001	0.00124201	3.3604e-05	6.71168e-05	3.35364e-05	0.000100677	0.000100684	0.000100606	0.000134134	3.35544e-05	6.71123e-05	3.35544e-05	3.35544e-05	3.35544e-05	3.35544e-05	3.35544e-05	3.35544e-05	3.35544e-05	6.71279e-05	6.71054e-05	6.70739e-05	6.70649e-05	0.000100603	6.70664e-05
GWHBDKM01000001	0.00124211	3.35852e-05	6.7131e-05	3.3539e-05	0.000100621	0.000100682	0.000100614	0.000134144	3.35368e-05	6.70748e-05	3.35356e-05	3.35356e-05	3.35356e-05	3.35356e-05	3.35356e-05	3.35356e-05	3.35356e-05	6.70903e-05	6.70701e-05	6.71061e-05	6.70971e-05	0.00010061	6.71076e-05	6.71076e-05
GWHBDMK01000001	0.00124236	3.36045e-05	0	3.35458e-05	0.000100678	0.000100685	0.000100634	0.000134172	3.35549e-05	6.71132e-05	3.35549e-05	3.35549e-05	3.35549e-05	3.35549e-05	3.35549e-05	3.35549e-05	3.35549e-05	6.71288e-05	6.71063e-05	6.70838e-05	6.70838e-05	0.000100631	6.70853e-05	6.70853e-05	6.71085e-05
GWHBDKH01000001	0.00124341	3.36033e-05	6.71649e-05	3.35739e-05	0.000100725	0.000100719	0.000100719	0.000134284	3.35717e-05	6.71446e-05	3.35705e-05	3.35705e-05	3.35705e-05	3.35705e-05	3.35705e-05	3.35705e-05	3.35705e-05	6.71399e-05	6.71399e-05	6.71399e-05	6.71399e-05	0.000100715	6.71414e-05	6.71414e-05	6.71399e-05	6.71423e-05
GWHBDMN01000001	0.00117304	3.35559e-05	6.71153e-05	3.34896e-05	0.000100617	0.000100682	0.000100479	6.70139e-05	3.35356e-05	6.70748e-05	3.35345e-05	3.35356e-05	3.35266e-05	3.35356e-05	3.35334e-05	3.35334e-05	3.35345e-05	6.70881e-05	6.70678e-05	6.70723e-05	6.70498e-05	0.000100452	6.70604e-05	6.70649e-05	6.70701e-05	6.70838e-05	6.71399e-05
GWHBDKD01000001	0.00124085	3.35747e-05	6.71168e-05	3.35049e-05	0.00010062	0.000100684	0.000100512	0.000134035	3.35364e-05	6.70763e-05	3.35353e-05	3.35364e-05	3.35274e-05	3.35364e-05	3.35342e-05	3.35342e-05	3.35353e-05	6.70896e-05	6.70694e-05	6.70739e-05	6.70514e-05	0.000100508	6.70619e-05	6.70664e-05	6.70716e-05	6.70853e-05	6.71414e-05	6.7002e-05
GWHBDLR01000001	0.00124144	3.35908e-05	6.71153e-05	3.3521e-05	0.000100638	0.000100682	0.00010056	0.000134081	3.35413e-05	6.7086e-05	3.35413e-05	3.35413e-05	3.35413e-05	3.35413e-05	3.35413e-05	3.35413e-05	3.35413e-05	6.71016e-05	6.70791e-05	6.70723e-05	6.70498e-05	0.000100556	6.70604e-05	6.70649e-05	6.70813e-05	6.70838e-05	6.71399e-05	6.70341e-05	6.70356e-05
GWHBDMG01000001	0.00124052	3.35668e-05	6.71168e-05	3.34993e-05	0.00010062	0.000100684	0.000100488	0.000134035	3.35364e-05	6.70763e-05	3.35353e-05	3.35364e-05	3.35274e-05	3.35364e-05	3.35342e-05	3.35342e-05	3.35353e-05	6.70896e-05	6.70694e-05	6.70739e-05	6.70514e-05	0.000100481	6.70619e-05	6.70664e-05	6.70716e-05	6.70853e-05	6.71414e-05	6.6984e-05	6.70035e-05	6.70356e-05
GWHBDKU01000001	0.00124047	3.35634e-05	6.71168e-05	3.34982e-05	0.00010062	0.000100684	0.000100485	0.000134035	3.35364e-05	6.70763e-05	3.35353e-05	3.35364e-05	3.35274e-05	3.35364e-05	3.35342e-05	3.35342e-05	3.35353e-05	6.70896e-05	6.70694e-05	6.70739e-05	6.70536e-05	0.000100478	6.70642e-05	6.70664e-05	6.70716e-05	6.70853e-05	6.71414e-05	6.69818e-05	6.70057e-05	6.70379e-05	0
GWHBDLH01000001	0.00123997	3.35533e-05	6.71168e-05	3.34892e-05	0.00010062	0.000100684	0.000100481	0.000134035	3.35364e-05	6.70763e-05	3.35353e-05	3.35364e-05	3.35274e-05	3.35364e-05	3.35342e-05	3.35342e-05	3.35353e-05	6.70896e-05	6.70694e-05	6.70739e-05	6.70514e-05	0.000100454	6.70619e-05	6.70664e-05	6.70716e-05	6.70853e-05	6.71414e-05	6.69638e-05	6.70035e-05	6.70356e-05	0	0
GWHBDIR01000001	0.00124094	3.35751e-05	6.71153e-05	3.35075e-05	0.000100617	0.000100682	0.00010052	0.000134032	3.35356e-05	6.70748e-05	3.35345e-05	3.35356e-05	3.35266e-05	3.35356e-05	3.35334e-05	3.35334e-05	3.35345e-05	6.70881e-05	6.70678e-05	6.70723e-05	6.70543e-05	0.000100516	6.70649e-05	6.70649e-05	6.70701e-05	6.70838e-05	6.71399e-05	6.70072e-05	6.70087e-05	6.70386e-05	6.70087e-05	6.70087e-05	6.70087e-05
GWHBDMD01000001	0.00123945	3.35278e-05	6.71153e-05	3.34997e-05	0.000100617	0.000100682	0.000100506	0.000134059	3.35356e-05	6.70748e-05	3.35345e-05	3.35356e-05	3.35266e-05	3.35356e-05	3.35334e-05	3.35334e-05	3.35345e-05	6.70881e-05	6.70678e-05	6.70768e-05	6.70678e-05	0.000100482	6.70784e-05	6.70784e-05	6.70701e-05	6.70838e-05	6.71399e-05	6.69825e-05	6.70199e-05	6.70521e-05	6.70042e-05	6.69975e-05	6.69773e-05	0
GWHBDJK01000001	0.00120621	0	3.35571e-05	0	6.70772e-05	6.71199e-05	6.7003e-05	0.000100522	0	3.35368e-05	0	0	0	0	0	0	0	3.35435e-05	3.35334e-05	3.35356e-05	3.35244e-05	6.69871e-05	3.35297e-05	3.35319e-05	3.35345e-05	3.35413e-05	3.35694e-05	3.34907e-05	3.35016e-05	3.35165e-05	3.35016e-05	3.34993e-05	3.34881e-05	3.35031e-05	3.34795e-05
GWHBDLW01000001	0.00120816	0	3.35639e-05	0	6.70772e-05	6.71199e-05	6.70547e-05	0.000100586	0	3.35368e-05	0	0	0	0	0	0	0	3.35435e-05	3.35334e-05	3.35514e-05	3.35469e-05	6.70523e-05	3.35522e-05	3.35522e-05	3.35345e-05	3.35526e-05	3.35694e-05	3.35244e-05	3.35252e-05	3.3539e-05	3.35252e-05	3.35252e-05	3.35252e-05	3.35244e-05	3.35244e-05	0
GWHBDJV01000001	0.00124132	3.3529e-05	3.36e-05	3.35504e-05	6.7147e-05	6.71808e-05	0.000100658	0.000100691	0	3.35718e-05	0	0	0	0	0	0	0	3.35683e-05	3.35694e-05	3.35875e-05	3.35829e-05	0.000100634	3.35882e-05	3.35882e-05	3.35694e-05	3.35887e-05	3.35875e-05	6.70838e-05	3.35589e-05	3.35751e-05	3.3551e-05	6.70988e-05	6.70785e-05	3.35593e-05	6.70275e-05	3.35301e-05	0
GWHBDNC01000001	0.00120885	0	3.35616e-05	0	6.71042e-05	6.71199e-05	6.70929e-05	0.000100634	0	3.35492e-05	0	0	0	0	0	0	0	3.3557e-05	3.35458e-05	3.35491e-05	3.35446e-05	6.70905e-05	3.35499e-05	3.35499e-05	3.35469e-05	3.35504e-05	3.35694e-05	3.35435e-05	3.35443e-05	3.35435e-05	3.35443e-05	3.35443e-05	3.35443e-05	3.35435e-05	3.35435e-05	0	0	0
GWHBDMZ01000001	0.00120832	0	3.35571e-05	0	6.71154e-05	6.71199e-05	6.70637e-05	0.000100597	0	3.35549e-05	0	0	0	0	0	0	0	3.35627e-05	3.35514e-05	3.35356e-05	3.35289e-05	6.70613e-05	3.35297e-05	3.35319e-05	3.35525e-05	3.35413e-05	3.35694e-05	3.35289e-05	3.35297e-05	3.35289e-05	3.35297e-05	3.35308e-05	3.35297e-05	3.35311e-05	3.35379e-05	0	0	0	0
GWHBDMV01000001	0.00120832	0	3.35571e-05	0	6.71154e-05	6.71199e-05	6.70637e-05	0.000100597	0	3.35549e-05	0	0	0	0	0	0	0	3.35627e-05	3.35514e-05	3.35356e-05	3.35289e-05	6.70613e-05	3.35297e-05	3.35319e-05	3.35525e-05	3.35413e-05	3.35694e-05	3.35289e-05	3.35297e-05	3.35289e-05	3.35297e-05	3.35308e-05	3.35297e-05	3.35311e-05	3.35379e-05	0	0	0	0	0
GWHBDMQ01000001	0.0012084	0	3.35571e-05	0	6.71154e-05	6.71199e-05	6.70682e-05	0.000100597	0	3.35549e-05	0	0	0	0	0	0	0	3.35627e-05	3.35514e-05	3.35356e-05	3.35311e-05	6.70658e-05	3.35319e-05	3.35319e-05	3.35525e-05	3.35413e-05	3.35694e-05	3.35311e-05	3.35319e-05	3.35311e-05	3.35319e-05	3.35319e-05	3.35319e-05	3.35311e-05	3.35379e-05	0	0	0	0	0	0
GWHBDMI01000001	0.00120848	0	3.35639e-05	0	6.70794e-05	6.71199e-05	6.70727e-05	0.000100603	0	3.35368e-05	0	0	0	0	0	0	0	3.35446e-05	3.35334e-05	3.35514e-05	3.35469e-05	6.70703e-05	3.35522e-05	3.35522e-05	3.35345e-05	3.35526e-05	3.35694e-05	3.35334e-05	3.35342e-05	3.3539e-05	3.35342e-05	3.35342e-05	3.35342e-05	3.35334e-05	3.35334e-05	0	0	0	0	0	0	0
GWHBDMF01000001	0.00120909	0	3.35627e-05	0	6.71154e-05	6.71199e-05	6.71064e-05	0.000100654	0	3.35549e-05	0	0	0	0	0	0	0	3.35627e-05	3.35514e-05	3.35503e-05	3.35503e-05	6.7104e-05	3.3551e-05	3.3551e-05	3.35525e-05	3.35515e-05	3.35694e-05	3.35503e-05	3.3551e-05	3.35503e-05	3.3551e-05	3.3551e-05	3.3551e-05	3.35503e-05	3.35503e-05	0	0	0	0	0	0	0	0
GWHBDLX01000001	0.00120779	0	3.35571e-05	0	6.70817e-05	6.71199e-05	6.70344e-05	0.000100546	0	3.3538e-05	0	0	0	0	0	0	0	3.35458e-05	3.35345e-05	3.35356e-05	3.35266e-05	6.7032e-05	3.35319e-05	3.35319e-05	3.35356e-05	3.35413e-05	3.35694e-05	3.35143e-05	3.3515e-05	3.35188e-05	3.3515e-05	3.3515e-05	3.3515e-05	3.35143e-05	3.3521e-05	0	0	0	0	0	0	0	0	0
GWHBDLN01000001	0.00120832	0	3.35571e-05	0	6.71154e-05	6.71199e-05	6.70637e-05	0.000100597	0	3.35549e-05	0	0	0	0	0	0	0	3.35627e-05	3.35514e-05	3.35356e-05	3.35289e-05	6.70613e-05	3.35297e-05	3.35319e-05	3.35525e-05	3.35413e-05	3.35694e-05	3.35289e-05	3.35297e-05	3.35289e-05	3.35297e-05	3.35308e-05	3.35297e-05	3.35311e-05	3.35379e-05	0	0	0	0	0	0	0	0	0	0
GWHBDLG01000001	0.00120751	0	3.35571e-05	0	6.70772e-05	6.71199e-05	6.70187e-05	0.000100522	0	3.35368e-05	0	0	0	0	0	0	0	3.35435e-05	3.35334e-05	3.35356e-05	3.35266e-05	6.70163e-05	3.35319e-05	3.35319e-05	3.35345e-05	3.35413e-05	3.35694e-05	3.35064e-05	3.35072e-05	3.35188e-05	3.35072e-05	3.35072e-05	3.35072e-05	3.35064e-05	3.35132e-05	0	0	0	0	0	0	0	0	0	0	0
GWHBDLA01000001	0.00120832	0	3.35571e-05	0	6.71154e-05	6.71199e-05	6.70637e-05	0.000100597	0	3.35549e-05	0	0	0	0	0	0	0	3.35627e-05	3.35514e-05	3.35356e-05	3.35289e-05	6.70613e-05	3.35297e-05	3.35319e-05	3.35525e-05	3.35413e-05	3.35694e-05	3.35289e-05	3.35297e-05	3.35289e-05	3.35297e-05	3.35308e-05	3.35297e-05	3.35311e-05	3.35379e-05	0	0	0	0	0	0	0	0	0	0	0	0
GWHBDKJ01000001	0.00120832	0	3.35571e-05	0	6.71154e-05	6.71199e-05	6.70637e-05	0.000100597	0	3.35549e-05	0	0	0	0	0	0	0	3.35627e-05	3.35514e-05	3.35356e-05	3.35289e-05	6.70613e-05	3.35297e-05	3.35319e-05	3.35525e-05	3.35413e-05	3.35694e-05	3.35289e-05	3.35297e-05	3.35289e-05	3.35297e-05	3.35308e-05	3.35297e-05	3.35311e-05	3.35379e-05	0	0	0	0	0	0	0	0	0	0	0	0	0
GWHBDJY01000001	0.00120832	0	3.35571e-05	0	6.71154e-05	6.71199e-05	6.70637e-05	0.000100597	0	3.35549e-05	0	0	0	0	0	0	0	3.35627e-05	3.35514e-05	3.35356e-05	3.35289e-05	6.70613e-05	3.35297e-05	3.35319e-05	3.35525e-05	3.35413e-05	3.35694e-05	3.35289e-05	3.35297e-05	3.35289e-05	3.35297e-05	3.35308e-05	3.35297e-05	3.35311e-05	3.35379e-05	0	0	0	0	0	0	0	0	0	0	0	0	0	0
GWHBDJX01000001	0.0012084	0	3.35571e-05	0	6.71154e-05	6.71199e-05	6.70682e-05	0.000100597	0	3.35549e-05	0	0	0	0	0	0	0	3.35627e-05	3.35514e-05	3.35356e-05	3.35311e-05	6.70658e-05	3.35319e-05	3.35319e-05	3.35525e-05	3.35413e-05	3.35694e-05	3.35311e-05	3.35319e-05	3.35311e-05	3.35319e-05	3.35319e-05	3.35319e-05	3.35311e-05	3.35379e-05	0	0	0	0	0	0	0	0	0	0	0	0	0	0
GWHBDJT01000001	0.00120889	0	3.35571e-05	0	6.71154e-05	6.71199e-05	6.70952e-05	0.000100637	0	3.35549e-05	0	0	0	0	0	0	0	3.35627e-05	3.35514e-05	3.35446e-05	3.35446e-05	6.70928e-05	3.35454e-05	3.35454e-05	3.35525e-05	3.35458e-05	3.35694e-05	3.35446e-05	3.35454e-05	3.35446e-05	3.35454e-05	3.35454e-05	3.35454e-05	3.35446e-05	3.35446e-05	0	0	0	0	0	0	0	0	0	0	0	0	0	0
GWHBDJL01000001	0.00120698	0	3.35571e-05	0	6.70772e-05	6.71199e-05	6.69895e-05	0.000100522	0	3.35368e-05	0	0	0	0	0	0	0	3.35435e-05	3.35334e-05	3.35356e-05	3.35244e-05	6.69871e-05	3.35297e-05	3.35319e-05	3.35345e-05	3.35413e-05	3.35694e-05	3.34918e-05	3.35005e-05	3.35165e-05	3.34926e-05	3.34937e-05	3.34926e-05	3.35031e-05	3.35008e-05	0	0	0	0	0	0	0	0	0	0	0	0	0	0
GWHBDJH01000001	0.00120722	0	3.35571e-05	0	6.70772e-05	6.71199e-05	6.7003e-05	0.000100522	0	3.35368e-05	0	0	0	0	0	0	0	3.35435e-05	3.35334e-05	3.35356e-05	3.35244e-05	6.70006e-05	3.35297e-05	3.35319e-05	3.35345e-05	3.35413e-05	3.35694e-05	3.34986e-05	3.35005e-05	3.35165e-05	3.34993e-05	3.35005e-05	3.34993e-05	3.35031e-05	3.35075e-05	0	0	0	0	0	0	0	0	0	0	0	0	0	0
GWHBDIY01000001	0.00120787	0	3.35571e-05	0	6.70884e-05	6.71199e-05	6.70389e-05	0.000100556	0	3.35413e-05	0	0	0	0	0	0	0	3.35491e-05	3.35379e-05	3.35356e-05	3.35255e-05	6.70365e-05	3.35308e-05	3.35319e-05	3.3539e-05	3.35413e-05	3.35694e-05	3.35165e-05	3.35173e-05	3.35177e-05	3.35173e-05	3.35173e-05	3.35173e-05	3.35177e-05	3.35244e-05	0	0	0	0	0	0	0	0	0	0	0	0	0	0
GWHBDIP01000001	0.00120731	0	3.35571e-05	0	6.70772e-05	6.71199e-05	6.70097e-05	0.000100522	0	3.35368e-05	0	0	0	0	0	0	0	3.35435e-05	3.35334e-05	3.35356e-05	3.35244e-05	6.70051e-05	3.35297e-05	3.35319e-05	3.35345e-05	3.35413e-05	3.35694e-05	3.35008e-05	3.35027e-05	3.35165e-05	3.35016e-05	3.35038e-05	3.35016e-05	3.35042e-05	3.35109e-05	0	0	0	0	0	0	0	0	0	0	0	0	0	0
GWHBDIX01000001	0.00120852	0	3.3565e-05	0	6.70794e-05	6.71199e-05	6.70749e-05	0.000100607	0	3.35368e-05	0	0	0	0	0	0	0	3.35446e-05	3.35345e-05	3.35525e-05	3.3548e-05	6.70725e-05	3.35533e-05	3.35533e-05	3.35345e-05	3.35537e-05	3.35694e-05	3.35345e-05	3.35353e-05	3.35401e-05	3.35353e-05	3.35353e-05	3.35353e-05	3.35345e-05	3.35345e-05	0	0	0	0	0	0	0	0	0	0	0	0	0	0
GWHBDJE01000001	0.00120933	0	3.35695e-05	0	6.71245e-05	6.71199e-05	6.71199e-05	0.000100674	0	3.35594e-05	0	0	0	0	0	0	0	3.35627e-05	3.3557e-05	3.3557e-05	3.3557e-05	6.71175e-05	3.35578e-05	3.35578e-05	3.3557e-05	3.35582e-05	3.35694e-05	3.3557e-05	3.35578e-05	3.3557e-05	3.35578e-05	3.35578e-05	3.35578e-05	3.3557e-05	3.3557e-05	0	0	0	0	0	0	0	0	0	0	0	0	0	0
GWHBDJO01000001	0.00120743	0	3.35571e-05	0	6.70772e-05	6.71199e-05	6.70165e-05	0.000100526	0	3.35368e-05	0	0	0	0	0	0	0	3.35435e-05	3.35334e-05	3.35356e-05	3.35244e-05	6.70118e-05	3.35297e-05	3.35319e-05	3.35345e-05	3.35413e-05	3.35694e-05	3.35042e-05	3.35061e-05	3.35165e-05	3.35049e-05	3.35072e-05	3.35049e-05	3.35075e-05	3.35143e-05	0	0	0	0	0	0	0	0	0	0	0	0	0	0
GWHBDJW01000001	0.00120852	0	3.3565e-05	0	6.70794e-05	6.71199e-05	6.70749e-05	0.000100607	0	3.35368e-05	0	0	0	0	0	0	0	3.35446e-05	3.35345e-05	3.35525e-05	3.3548e-05	6.70725e-05	3.35533e-05	3.35533e-05	3.35345e-05	3.35537e-05	3.35694e-05	3.35345e-05	3.35353e-05	3.35401e-05	3.35353e-05	3.35353e-05	3.35353e-05	3.35345e-05	3.35345e-05	0	0	0	0	0	0	0	0	0	0	0	0	0	0
GWHBDKE01000001	0.00120962	0	3.35774e-05	0	6.71402e-05	6.71357e-05	6.71357e-05	0.000100698	0	3.35672e-05	0	0	0	0	0	0	0	3.35649e-05	3.35649e-05	3.35649e-05	3.35649e-05	6.71333e-05	3.35657e-05	3.35657e-05	3.35649e-05	3.35661e-05	3.35694e-05	3.35649e-05	3.35657e-05	3.35649e-05	3.35657e-05	3.35657e-05	3.35657e-05	3.35649e-05	3.35649e-05	0	0	0	0	0	0	0	0	0	0	0	0	0	0
GWHBDKN01000001	0.0012097	0	3.35796e-05	0	6.71447e-05	6.71402e-05	6.71402e-05	0.000100705	0	3.35695e-05	0	0	0	0	0	0	0	3.35672e-05	3.35672e-05	3.35672e-05	3.35672e-05	6.71378e-05	3.35679e-05	3.35679e-05	3.35672e-05	3.35684e-05	3.35694e-05	3.35672e-05	3.35679e-05	3.35672e-05	3.35679e-05	3.35679e-05	3.35679e-05	3.35672e-05	3.35672e-05	0	0	0	0	0	0	0	0	0	0	0	0	0	0
GWHBDKQ01000001	0.00120722	0	3.35571e-05	0	6.70772e-05	6.71199e-05	6.70052e-05	0.000100522	0	3.35368e-05	0	0	0	0	0	0	0	3.35435e-05	3.35334e-05	3.35356e-05	3.35244e-05	6.70006e-05	3.35297e-05	3.35319e-05	3.35345e-05	3.35413e-05	3.35694e-05	3.34986e-05	3.35005e-05	3.35165e-05	3.34993e-05	3.35016e-05	3.34993e-05	3.35031e-05	3.35087e-05	0	0	0	0	0	0	0	0	0	0	0	0	0	0
GWHBDKT01000001	0.00120848	0	3.3565e-05	0	6.70772e-05	6.71199e-05	6.70727e-05	0.000100603	0	3.35368e-05	0	0	0	0	0	0	0	3.35435e-05	3.35345e-05	3.35525e-05	3.3548e-05	6.70703e-05	3.35533e-05	3.35533e-05	3.35345e-05	3.35537e-05	3.35694e-05	3.35334e-05	3.35342e-05	3.35401e-05	3.35342e-05	3.35342e-05	3.35342e-05	3.35334e-05	3.35334e-05	0	0	0	0	0	0	0	0	0	0	0	0	0	0
GWHBDKV01000001	0.00120941	0	3.35718e-05	0	6.7129e-05	6.71245e-05	6.71245e-05	0.000100681	0	3.35616e-05	0	0	0	0	0	0	0	3.35627e-05	3.35593e-05	3.35593e-05	3.35593e-05	6.7122e-05	3.356e-05	3.356e-05	3.35593e-05	3.35605e-05	3.35694e-05	3.35593e-05	3.356e-05	3.35593e-05	3.356e-05	3.356e-05	3.356e-05	3.35593e-05	3.35593e-05	0	0	0	0	0	0	0	0	0	0	0	0	0	0
GWHBDKX01000001	0.00121031	0	3.35966e-05	0	6.71786e-05	6.71741e-05	6.71741e-05	0.000100755	0	3.35864e-05	0	0	0	0	0	0	0	3.35841e-05	3.35841e-05	3.35841e-05	3.35841e-05	6.71716e-05	3.35848e-05	3.35848e-05	3.35841e-05	3.35853e-05	3.35841e-05	3.35841e-05	3.35848e-05	3.35841e-05	3.35848e-05	3.35848e-05	3.35848e-05	3.35841e-05	3.35841e-05	0	0	0	0	0	0	0	0	0	0	0	0	0	0
GWHBDLB01000001	0.00120937	0	3.35706e-05	0	6.71267e-05	6.71222e-05	6.71222e-05	0.000100678	0	3.35605e-05	0	0	0	0	0	0	0	3.35627e-05	3.35582e-05	3.35582e-05	3.35582e-05	6.71198e-05	3.35589e-05	3.35589e-05	3.35582e-05	3.35594e-05	3.35694e-05	3.35582e-05	3.35589e-05	3.35582e-05	3.35589e-05	3.35589e-05	3.35589e-05	3.35582e-05	3.35582e-05	0	0	0	0	0	0	0	0	0	0	0	0	0	0
GWHBDLD01000001	0.00120844	0	3.3565e-05	0	6.70772e-05	6.71199e-05	6.70704e-05	0.0001006	0	3.35368e-05	0	0	0	0	0	0	0	3.35435e-05	3.35345e-05	3.35525e-05	3.3548e-05	6.7068e-05	3.35533e-05	3.35533e-05	3.35345e-05	3.35537e-05	3.35694e-05	3.35323e-05	3.3533e-05	3.35401e-05	3.3533e-05	3.3533e-05	3.3533e-05	3.35323e-05	3.35323e-05	0	0	0	0	0	0	0	0	0	0	0	0	0	0
GWHBDLJ01000001	0.00120726	0	3.35571e-05	0	6.70772e-05	6.71199e-05	6.70075e-05	0.000100522	0	3.35368e-05	0	0	0	0	0	0	0	3.35435e-05	3.35334e-05	3.35356e-05	3.35244e-05	6.70028e-05	3.35297e-05	3.35319e-05	3.35345e-05	3.35413e-05	3.35694e-05	3.34997e-05	3.35016e-05	3.35165e-05	3.35005e-05	3.35027e-05	3.35005e-05	3.35031e-05	3.35098e-05	0	0	0	0	0	0	0	0	0	0	0	0	0	0
GWHBDLS01000001	0.00120726	0	3.35571e-05	0	6.70772e-05	6.71199e-05	6.70075e-05	0.000100522	0	3.35368e-05	0	0	0	0	0	0	0	3.35435e-05	3.35334e-05	3.35356e-05	3.35244e-05	6.70028e-05	3.35297e-05	3.35319e-05	3.35345e-05	3.35413e-05	3.35694e-05	3.34997e-05	3.35016e-05	3.35165e-05	3.35005e-05	3.35027e-05	3.35005e-05	3.35031e-05	3.35098e-05	0	0	0	0	0	0	0	0	0	0	0	0	0	0
GWHBDKI01000001	0.00120633	0	3.35571e-05	0	6.70772e-05	6.71199e-05	6.69895e-05	0.000100522	0	3.35368e-05	0	0	0	0	0	0	0	3.35435e-05	3.35334e-05	3.35356e-05	3.35266e-05	6.69737e-05	3.35319e-05	3.35319e-05	3.35345e-05	3.35413e-05	3.35694e-05	3.3484e-05	3.35027e-05	3.35188e-05	3.34948e-05	3.34915e-05	3.34814e-05	3.35031e-05	3.34806e-05	0	0	3.35312e-05	0	0	0	0	0	0	0	0	0	0	0
GWHBDKF01000001	0.00120561	0	3.35571e-05	0	6.70772e-05	6.71199e-05	6.6985e-05	0.000100522	0	3.35368e-05	0	0	0	0	0	0	0	3.35435e-05	3.35334e-05	3.35356e-05	3.35244e-05	6.69692e-05	3.35297e-05	3.35319e-05	3.35345e-05	3.35413e-05	3.35694e-05	3.34817e-05	3.35005e-05	3.35165e-05	3.34926e-05	3.34904e-05	3.34791e-05	3.35031e-05	3.34627e-05	0	0	3.35132e-05	0	0	0	0	0	0	0	0	0	0	0
GWHBDIS01000001	0.00120565	0	3.35571e-05	0	6.70772e-05	6.71199e-05	6.69873e-05	0.000100522	0	3.35368e-05	0	0	0	0	0	0	0	3.35435e-05	3.35334e-05	3.35356e-05	3.35255e-05	6.69714e-05	3.35308e-05	3.35319e-05	3.35345e-05	3.35413e-05	3.35694e-05	3.34829e-05	3.35016e-05	3.35177e-05	3.34937e-05	3.34904e-05	3.34803e-05	3.35031e-05	3.34627e-05	0	0	3.35132e-05	0	0	0	0	0	0	0	0	0	0	0
GWHBDLY01000001	0.00120933	0	3.35695e-05	0	6.71245e-05	6.71199e-05	6.71199e-05	0.000100674	0	3.35594e-05	0	0	0	0	0	0	0	3.35627e-05	3.3557e-05	3.3557e-05	3.3557e-05	6.71175e-05	3.35578e-05	3.35578e-05	3.3557e-05	3.35582e-05	3.35694e-05	3.3557e-05	3.35578e-05	3.3557e-05	3.35578e-05	3.35578e-05	3.35578e-05	3.3557e-05	3.3557e-05	0	0	0	0	0	0	0	0	0	0	0	0	0	0
GWHBDML01000001	0.00120642	0	3.35571e-05	0	6.70772e-05	6.71199e-05	6.6985e-05	0.000100522	0	3.35368e-05	0	0	0	0	0	0	0	3.35435e-05	3.35334e-05	3.35356e-05	3.35244e-05	6.69669e-05	3.35297e-05	3.35319e-05	3.35345e-05	3.35413e-05	3.35694e-05	3.34806e-05	3.35005e-05	3.35165e-05	3.34915e-05	3.34904e-05	3.34769e-05	3.35031e-05	3.34873e-05	0	0	3.3538e-05	0	0	0	0	0	0	0	0	0	0	0
GWHBDMU01000001	0.00120844	0	3.3565e-05	0	6.70772e-05	6.71199e-05	6.70704e-05	0.0001006	0	3.35368e-05	0	0	0	0	0	0	0	3.35435e-05	3.35345e-05	3.35525e-05	3.3548e-05	6.7068e-05	3.35533e-05	3.35533e-05	3.35345e-05	3.35537e-05	3.35694e-05	3.35323e-05	3.3533e-05	3.35401e-05	3.3533e-05	3.3533e-05	3.3533e-05	3.35323e-05	3.35323e-05	0	0	0	0	0	0	0	0	0	0	0	0	0	0
GWHBDJP01000001	0.00124215	3.35863e-05	6.71356e-05	3.35401e-05	0.000100617	0.000100688	0.000100617	0.000134149	3.35379e-05	6.7077e-05	3.35356e-05	3.35368e-05	3.35356e-05	3.35368e-05	3.35356e-05	3.35356e-05	3.35356e-05	6.70926e-05	6.70746e-05	6.71106e-05	6.71016e-05	0.000100614	6.71121e-05	6.71121e-05	0	6.7113e-05	6.71444e-05	6.70723e-05	6.70739e-05	6.70858e-05	6.70739e-05	6.70739e-05	6.70739e-05	6.70723e-05	6.70723e-05	3.35356e-05	3.35356e-05	3.35705e-05	3.35491e-05	3.35548e-05	3.35548e-05	3.35548e-05	3.35368e-05	3.35548e-05	3.35379e-05	3.35548e-05	3.35356e-05	3.35548e-05	3.35548e-05
GWHBDJB01000001	0.00120864	0	3.35684e-05	0	6.70817e-05	6.71267e-05	6.70817e-05	0.000100617	0	3.35391e-05	0	0	0	0	0	0	0	3.3548e-05	3.35379e-05	3.35559e-05	3.35514e-05	6.70793e-05	3.35567e-05	3.35567e-05	3.35379e-05	3.35571e-05	3.35728e-05	3.35379e-05	3.35387e-05	3.35435e-05	3.35387e-05	3.35387e-05	3.35387e-05	3.35379e-05	3.35379e-05	0	0	0	0	0	0	0	0	0	0	0	0	0	0
GWHBDMO01000001	0.00124215	3.35863e-05	6.71356e-05	3.35401e-05	0.000100621	0.000100688	0.000100617	0.000134149	3.35379e-05	6.7077e-05	3.35356e-05	3.35368e-05	3.35356e-05	3.35368e-05	3.35356e-05	3.35356e-05	3.35356e-05	6.70926e-05	6.70746e-05	6.71106e-05	6.71016e-05	0.000100614	6.71121e-05	6.71121e-05	6.70746e-05	6.7113e-05	6.71444e-05	6.70723e-05	6.70739e-05	6.70858e-05	6.70739e-05	6.70739e-05	6.70739e-05	6.70723e-05	6.70723e-05	3.35356e-05	3.35356e-05	3.35705e-05	3.35491e-05	3.35548e-05	3.35548e-05	3.35548e-05	3.35368e-05	3.35548e-05	3.35379e-05	3.35548e-05	3.35356e-05	3.35548e-05	3.35548e-05
Note: sequences whose evolutionary divergence with the reference sequence is bigger than 0.0005 are marked in red.
[truncated: 30 more columns]

[truncated: 22 more sheets: Table S9C, Table S9D, Table S9E, Table S9F, Table S9G, Table S9H, Table S9I, Table S9J, Table S9K, Table S10A, Table S10B, Table S10C, Table S10D, Table S10E, Table S10F, Table S10G, Table S10H, Table S10I, Table S10J, Table S10K …]
